# Supplementary material for: Microbiome and metabolome features of the cardiometabolic disease spectrum
Source: Nat Med. 2022 Feb 17;28(2):303–14. doi: 10.1038/s41591-022-01688-4 (PMC8863577; doi:10.1038/s41591-022-01688-4)
Supplement: Supplementary file 3 — Legends and details of 18 Supplementary tables. [file 41591_2022_1688_MOESM3_ESM.xlsx]

## Sheet: Legends
Table	Title
Supplementary Table 1	Demographic characteristics of the study population. Demographic characteristics of individuals in various groups included in the present study. Comparison were made among HC (n = 275), MMC (n = 372), UMMC (n = 222) and IHD (n = 372) as well as IHD subgroups of ACS (n = 112), CIHD (n = 158) and HF (n = 108) using two-sided MWU testing between respective groups. Data are presented as number (%) or…
Supplementary Table 2	Clinical and biochemical characteristics of the study population. Clinical and biochemical characteristics, inclusive of fasting metabolic and inflammatory markers, of individuals in various groups included in the present study. Comparison were made among HC (n = 275), MMC (n = 372), UMMC (n = 222) and IHD (n = 372) as well as IHD subgroups of ACS (n = 112), CIHD (n = 158) and HF (n = 108) using …
Supplementary Table 3	Drug treatment profile of the study population. Description of relative drug treatment of individuals in various groups included in the current study. Comparison were made among HC (n = 275), MMC (n = 372), UMMC (n = 222) and IHD (n = 372) as well as IHD subgroups of ACS (n = 112), CIHD (n = 158) and HF (n = 108) using two-sided MWU testing between respective groups. Data are presented as number …
Supplementary Table 4	Baseline dietary and physical activity profile of the study population. Description of the lifestyle and diet related data inclusive of various food groups and nutrients of individuals in various study groups collected at the time of recruitment. Comparison were made among HC (n = 275), MMC (n = 372), UMMC (n = 222) and IHD (n = 372) as well as IHD subgroups of ACS (n = 112), CIHD (n = 158) and H…
Supplementary Table 5	Description of the gut microbiome structural and taxonomic variation of the study population. Comparison of gut microbial gene richness, metagenomic species (MGS) count, microbial cell count as well as individual MGS data among various study groups. Mean values, standard deviations, effect sizes (Cliff's Delta) and p-values were calculated among HC (n = 275), MMC (n = 372), UMMC (n = 222) and IHD…
Supplementary Table 6	Description of the gut microbial functional variation (KEGG and GMM pathways) of the study population. Comparison of gut microbial functional variation using KEGG pathways and gut microbial modules (GMM) data among various study groups. Mean values, standard deviations, effect sizes (Cliff's Delta) and p-values were calculated among HC (n = 275), MMC (n = 372), UMMC (n = 222) and IHD (n = 372) as…
Supplementary Table 7	Description of the fasting serum metabolites variation of the study population. Comparison of the serum metabolites measured in the current study using NMR, GCMS, UPLCMS among various study groups. Mean values, standard deviations, effect sizes (Cliff's Delta) and p-values were calculated among HC (n = 275), MMC (n = 372), UMMC (n = 222) and IHD (n = 372) as well as IHD subgroups of ACS (n = 112)…
Supplementary Table 8	Description of the urinary metabolites variation of the study population. Comparison of urinary metabolites measured using 1H-NMR among various study groups. Mean values, standard deviations, effect sizes (Cliff's Delta) and p-values were calculated among HC (n = 275), MMC (n = 372), UMMC (n = 222) and IHD (n = 372) as well as IHD subgroups of ACS (n = 112), CIHD (n = 158) and HF (n = 108) using …
Supplementary Table 9	Individual metadata and metagenomics sequencing data. This table displays the demographic, anthropometric and clinical data as well as the total number of sequencing reads, of high-quality reads and of mapped read for each patient included in the study using pseudonymized IDs.
Supplementary Table 10	Individual data for gut microbiome richness and taxonomy. The table displays microbiota richness markers (gene- and species- count), microbial load and individual metagenomic species abundance for each participant included in the study using pseudonymized IDs.
Supplementary Table 11	Individual data for GMM and KEGG abundances. This table displays individual data for each KEGG and GMM microbial pathway included in the study using pseudonymized IDs.
Supplementary Table 12	Individual log-transformed serum metabolites. This table displays individual data for fasting serum metabolites (quantitatively measured or annotated by GC-MS, NMR or UPLCMS) using pseudonymized IDs.
Supplementary Table 13	Annotated urine metabolites data per study individual. This table displays individual data for urine metabolites measured using 1H-NMR using pseudonymized IDs.
Supplementary Table 14	Individual drug intake.The table displays individual intake of prescribed drugs using pseudonymized IDs.
Supplementary Table 15	Overview of published gut microbiome features linked with ischaemic heart disease in the present study. The table lists gut microbial taxonomic and functional markers of ischaemic heart disease previously reported in the literature and which were analyzed in the current study enabling a relative comparison with present outcome of data analyses. (cf. Extended Data Figure 2).
Supplementary Table 16	List of studies used for surveying past IHD findings. This table lists previous studies reporting gut microbial taxonomic and functional markers of IHD that were used for relative comparison with the findings of the current study (Extended Data Figure 2).
Supplementary Table 17	Classification of metabolomic and metagenomic features as dysmetabolic, escalation, de-escalation and IHD as well as subgroup-specific based on our classification scheme. Using statistical significance and directional alignment among various group comparisons described in detail in the supplementary methods section; features were classified as dysmetabolic, escalation, de-escalation and IHD as we…
Supplementary Table 18	Replication of ACS-specific markers in the Talmor-Barkan et al. population. ACS-specific metabolites that were common to both studies were analysed. Effect sizes (Cliff's Delta) and status were calculated by comparing HC vs ACS subjects in both populations using two-sided MWU testing. Multiple testing corrections were done using Benjamini-Hochberg method and FDR <= 0.1 was considered significant.
Common abbreviations used throughout	IHD: ischemic heart disease patients, HC: healthy controls, MMC: metabolically matched controls, UMMC unmedicated metabolically matched controls, ACS: acute coronary syndrome, CIHD: chronic IHD, HF: heart failure due to IHD, MWU: Mann-Whitney-Wilcoxon test, IHDF: IHDF: IHD specific features, ESCF: escalation features, DSCF: De-escalation features, DMF: dysmetabolic features, FDR: False Discovery …

## Sheet: ST1
			Supplementary Table 1: Demographic characteristics of the study population.
			Baseline characteristics	HC(N=275)	MMC(N=372)	UMCC(N=222)	IHD(N=372)	ACS(N=112)	CIHD(N=158)	HF(N=102)	pvalue HC(N=275) vs IHD(N=372)	pvalue HC(N=275) vs ACS(N=112)	pvalue HC(N=275) vs CIHD(N=158)	pvalue HC(N=275) vs HF(N=102)	pvalue HC(N=275) vs MMC(N=372)	pvalue MMC(N=372) vs IHD(N=372)	pvalue MMC(N=372) vs ACS(N=112)	pvalue MMC(N=372) vs CIHD(N=158)	pvalue MMC(N=372) vs HF(N=102)	pvalue UMCC(N=222) vs IHD(N=222)	pvalue HC(N=275) vs UMCC(N=222)
			General
			Age (years)	55.4545	61.3091	49.5766	62.2759	58.2411	63.0696	62.5196	2.17312e-09	0.162384	3.11948e-10	3.63187e-07	2.70518e-10	0.122735	0.00303998	0.0553613	0.128363	1.04674e-06	1.16683e-05
			Gender (F) n (%)	62.18	25.53	60.81	15.86	15.17	18.75	20.58	1.49147e-31	6.1691e-13	6.30555e-23	7.13954e-13	5.06836e-21	0.00607905	0.170992	0.00181443	0.303004	2.3819e-17	0.754752
			BMI (kg/m²)	22.337	28.0812	37.0128	28.3194	27.1596	28.7653	28.2705	3.35874e-61	2.12406e-21	2.10794e-46	1.0045e-29	1.7234e-83	0.424306	0.170298	0.14189	0.593166	1.12254e-16	3.34801e-75
			Fat mass (%)	25.0726	29.3314	41.1208	29.3456	28.9844	29.0676	29.7646	6.40723e-08	0.00105647	8.27892e-06	0.000693527	1.29486e-18	0.892214	0.964093	0.711497	0.604311	4.5652e-21	1.45898e-49
			Trunk-fat mass (%)	6.96337	13.1413	15.1765	13.8735	12.7188	14.2973	13.6275	4.46016e-57	1.58177e-19	2.68911e-46	2.51408e-17	2.37944e-70	0.0295118	0.673521	0.0061023	0.415075	0.109363	2.40715e-63
			Waist circumference (cm)	79.94	98.7487	113.688	101.151	99.3075	101.357	101.737	3.22799e-67	9.48904e-25	3.68869e-48	2.59882e-30	8.37984e-82	0.0437652	0.742162	0.101894	0.0615546	1.97144e-08	2.85994e-73
			Country								1.94377e-31	2.71689e-11	2.51827e-15	8.21107e-12	1.47284e-24	0.000471785	0.713026	0.994265	6.13483e-05	4.62066e-13	0.00870134
			France n (%)	31.3	53.8	42.8	47	48.2	53.8	68.6
			Denmark n (%)	36	46.2	35.1	53	51.8	46.2	31.4
			Germany n (%)	32.7	0	22.1	0	0	0	0
			Ethnicity								0.000402927	1.80513e-05	2.74981e-05	0.00740501	2.55329e-07	0.12263	0.210352	0.14214	0.373164	0.414556	0.00373482
			African n (%)	0.72	7.25806	7.65766	6.98925	4.46429	9.49367	5.88235
			Asian n (%)	0.36	0.537634	0	2.95699	0.892857	4.43038	2.94118
			Northern European n (%)	91.27	73.6559	78.8288	67.4731	50.8929	73.4177	76.4706
			Other European n (%)	4.72	8.33333	3.15315	3.76344	3.57143	5.06329	1.96078
			Other or missing n (%)	2.91	10.2151	10.3604	18.8172	40.1786	7.59494	12.7451

## Sheet: ST2
			Supplementary Table 2: Clinical and biochemical characteristics of the study population.
			Baseline characteristics	HC(N=275)	MMC(N=372)	UMCC(N=222)	IHD(N=372)	ACS(N=112)	CIHD(N=158)	HF(N=102)	pvalue HC(N=275) vs IHD(N=372)	pvalue HC(N=275) vs ACS(N=112)	pvalue HC(N=275) vs CIHD(N=158)	pvalue HC(N=275) vs HF(N=102)	pvalue HC(N=275) vs MMC(N=372)	pvalue MMC(N=372) vs IHD(N=372)	pvalue MMC(N=372) vs ACS(N=112)	pvalue MMC(N=372) vs CIHD(N=158)	pvalue MMC(N=372) vs HF(N=102)	pvalue UMCC(N=222) vs IHD(N=222)	pvalue HC(N=275) vs UMCC(N=222)
			Pre-diabetes status n (%)	26.18	41.93	62.6	39.24	36.6	41.8	38.2	0.00050927	0.0408026	0.00080365	0.0225417	2.23584e-05	0.918764	0.314278	0.972189	0.501095	2.05922e-06	3.11124e-16
			T2D n (%)	0	30.6	18.9	30.6	16.9	33.5	41.17	4.77417e-24	2.48196e-12	1.15375e-24	1.49437e-29	6.28807e-34	0.467341	0.00446353	0.511054	0.044937	0.00308457	4.75278e-14
			HbA1c (%)	5.41827	6.14223	5.90421	6.20588	5.95301	6.14067	6.52577	1.31993e-43	4.56102e-11	1.05261e-32	2.64611e-27	1.33391e-34	0.00516064	0.49742	0.0135058	0.00011509	0.000513415	2.92704e-17
			Fasting plasma glycose (mmol/l)	5.05406	6.23379	5.97108	6.33981	6.20345	6.09934	6.83021	7.34112e-29	1.0781e-09	5.20529e-23	1.75189e-14	2.87399e-47	0.773789	0.0419851	0.817741	0.469334	0.800749	1.3363e-27
			Hypertension n (%)	22.54	57.5	32	85.2	65.2	91.1	98	1.32401e-57	1.46162e-15	4.51639e-43	1.60528e-39	6.28932e-29	7.77121e-26	0.14844	4.02562e-14	1.7856e-14	5.24061e-31	0.0181562
			Systolic blood pressure (mmHg)	123.322	132.809	133.516	126.259	125.328	127.206	125.129	0.0136366	0.213346	0.00889976	0.305906	2.26557e-16	1.47752e-07	0.000141311	0.000210712	0.000284701	6.94136e-10	9.64776e-14
			Diastolic Blood pressure (mmHg)	69.0636	74.4137	78.5181	69.8724	69.3507	70.5882	68.8882	0.190687	0.789171	0.0549986	0.915934	8.6751e-15	2.97174e-08	0.000199025	0.000117507	3.69565e-05	2.07814e-13	9.28522e-23
			Fasting plasma lipids
			Total cholesterol (mmol/l)	5.30854	4.91428	5.29518	3.86556	3.71534	3.89032	4.01577	1.52702e-54	4.96176e-28	1.40506e-35	2.01025e-24	1.07129e-09	3.24322e-36	1.62429e-19	9.68549e-23	1.11168e-13	1.40615e-37	0.427426
			LDL-C (mmol/l)	3.18383	2.9861	3.42117	2.11698	2.06453	2.11342	2.2295	1.37932e-44	6.32594e-21	6.40954e-31	9.08813e-20	7.99523e-05	5.11974e-34	3.2016e-16	3.01768e-22	2.39326e-13	5.02298e-42	0.0100891
			HDL-C (mmol/l)	1.81222	1.35432	1.18279	1.13003	1.03149	1.17532	1.12171	1.00306e-58	1.39546e-31	1.90906e-35	4.23634e-28	1.04652e-39	5.0289e-11	4.59446e-11	0.000134209	3.52641e-06	0.00203392	1.25073e-42
			Triglycerides (mmol/l)	0.890724	1.3652	1.73259	1.37488	1.36478	1.35036	1.47847	4.32672e-27	7.21625e-12	2.1586e-16	1.15098e-16	2.59839e-29	0.174103	0.379634	0.351564	0.0616253	3.47881e-05	3.6278e-41
			Metabolic syndrome n (%)	0	60.48	96.39	60.22	45.5	65.18	68.6	3.17458e-73	1.91992e-55	5.8281e-55	2.40385e-62	3.65004e-88	0.00119889	0.016836	0.161359	0.000320791	1.15368e-08	2.98404e-103
			Cardiac and kidney function parameters
			eGFR (mL/min/1.73 m²)	85.3355	86.0742	91.6123	84.9651	88.7308	86.5194	79.2868	0.390763	0.320886	0.88147	0.00592495	0.240318	0.116724	0.5832	0.456194	0.00193554	0.0136307	2.66848e-05
			Fasting serum creatinin (micromol/l)	75.4908	81.6954	73.5475	86.2602	82.8989	84.8854	93.3627	5.00121e-15	3.94268e-06	9.00151e-10	4.90765e-10	1.73468e-06	0.00214008	0.205492	0.0260981	0.00080252	6.11944e-11	0.0483111
			Left ventricular ejection fraction (%)	65.0972	65.8242	65.6854	50.3724	53.3766	57.32	33.4828	2.5616e-23	2.47179e-15	2.53746e-13	1.9265e-27	0.289031	1.1192e-43	1.66322e-22	2.98795e-23	3.2757e-40	7.78084e-25	0.698946
			Fasting plasma pro-ANP (pmol/L)	551.133	523.928	443.584	855.295	782.348	694.887	1186.38	7.78574e-13	3.81438e-05	0.000415501	2.32038e-17	0.00335943	1.33197e-18	1.04351e-06	1.27877e-06	1.25698e-19	7.22706e-12	0.000113474
			Fasting circulating inflammation markers
			Total leucocytes (10*9/l)	5.41548	5.94673	6.84439	7.06319	7.9636	6.67813	7.25167	6.6474e-29	4.37491e-23	1.91719e-12	8.50052e-16	1.3836e-11	8.48159e-13	3.53012e-16	0.000113246	1.8925e-08	0.00198934	2.00895e-20
			White blood lymphocytes (10*9/l)	1.63915	1.7991	2.10783	1.85725	1.97295	1.87716	1.77853	1.05442e-05	7.34832e-05	0.000271022	0.0459411	5.50818e-08	0.511554	0.116322	0.343998	0.79371	0.0738364	4.50708e-16
			White blood monocytes (10*9/l)	0.389779	0.423678	0.458235	0.504272	0.566023	0.471161	0.544608	6.4539e-21	1.92636e-15	9.73643e-08	2.99727e-15	2.71585e-06	1.57256e-11	2.72873e-11	0.00189662	9.18612e-11	6.29523e-05	9.89889e-09
			White blood neutrophiles (%)	3.13192	3.43962	4.49579	4.34921	5.095	4.02406	4.50971	5.85537e-26	7.37101e-24	1.02603e-10	6.13302e-13	1.05647e-06	9.16159e-14	1.1438e-18	5.70489e-05	8.98839e-08	0.00109764	9.25937e-14
			CCL2 (pg/ml)	88.9565	90.9244	92.2692	76.5782	74.959	77.627	78.1052	0.000506857	0.00582998	0.00410087	0.0608838	0.443056	1.78595e-07	0.000234866	7.92042e-05	0.00395144	5.01664e-06	0.0318847
			CRPus (mg/ml)	1.78258	2.66912	6.16822	4.75841	7.62568	4.15556	6.26725	2.1956e-09	2.83805e-07	0.00124646	2.02574e-07	2.32676e-11	0.532177	0.0166709	0.310784	0.0366635	0.000122394	6.22942e-30
			CXCL5 (pg/ml)	625.393	688.941	655.302	424.095	421.675	487.206	354.781	7.20937e-06	0.0101102	0.0067691	4.96472e-06	0.318688	0.00132652	0.0806415	0.0888523	0.000239765	0.0243532	0.320505
			Eotaxin (pg/ml)	28.1257	30.3309	23.116	28.0244	27.3616	29.4477	24.9386	0.124523	0.314832	0.477659	0.0827781	0.993991	0.138317	0.236581	0.443112	0.0862382	0.718017	0.00159471
			IL6 (pg/ml)	1.58048	2.39239	3.56697	3.91911	4.34911	3.5565	5.53688	1.0566e-39	1.87025e-17	1.58444e-21	2.64617e-26	1.04188e-23	5.75947e-10	1.00176e-06	0.000256229	1.45816e-11	0.607416	3.41672e-34
			IL7 (pg/ml)	6.33298	7.44237	6.68388	6.6009	7.39506	6.4281	5.93788	0.764959	0.537928	0.925578	0.270845	0.171003	0.0341089	0.491137	0.0871972	0.0133858	0.283596	0.509218
			IP10 (pg/ml)	24.9849	34.1647	39.8068	45.6976	32.6352	45.6058	53.6586	9.70193e-10	0.0365384	5.44163e-06	2.29074e-10	2.27785e-05	0.00120209	0.998081	0.0210132	3.05775e-05	0.680086	2.40798e-08
			MIF (pg/ml)	42.0841	51.5059	45.8827	38.0849	41.3352	42.9736	29.4713	0.104371	0.306711	0.950906	0.00357932	0.659641	0.112994	0.365112	0.890809	0.0090295	0.660744	0.309335
			MIP1b (pg/ml)	98.0975	105.082	96.3484	94.0418	95.9547	89.5384	113.201	0.886451	0.949282	0.462078	0.572606	0.064017	0.005278	0.173175	0.0114566	0.388227	0.0476788	0.00765954
			SDF1 (pg/ml)	268.008	269.977	197.374	201.08	174.157	218.412	185.173	0.722155	0.385239	0.833289	0.831426	0.238725	0.0789336	0.0648352	0.178534	0.51813	0.0519031	0.157978
			VEGF A (pg/ml)	1040.19	1182.17	1228.53	1274.33	1412.7	1177.18	1549.85	0.00544679	0.0200633	0.563699	0.000299546	0.257804	0.2758	0.149184	0.511054	0.00613817	0.394128	0.123044

## Sheet: ST3
			Supplementary Table 3: Drug treatment profile of the study population.
			Baseline characteristics	HC(N=275)	MMC(N=372)	UMCC(N=222)	IHD(N=372)	ACS(N=112)	CIHD(N=158)	HF(N=102)	pvalue HC(N=275) vs IHD(N=372)	pvalue HC(N=275) vs ACS(N=112)	pvalue HC(N=275) vs CIHD(N=158)	pvalue HC(N=275) vs HF(N=102)	pvalue HC(N=275) vs MMC(N=372)	pvalue MMC(N=372) vs IHD(N=372)	pvalue MMC(N=372) vs ACS(N=112)	pvalue MMC(N=372) vs CIHD(N=158)	pvalue MMC(N=372) vs HF(N=102)	pvalue UMCC(N=222) vs IHD(N=222)	pvalue HC(N=275) vs UMCC(N=222)
			T2D n (%)	0	30.6	18.9	30.6	16.9	33.5	41.17	4.77417e-24	NA	1.15375e-24	1.49437e-29	6.28807e-34	0.467341	0.00446353	0.511054	0.044937	0.00308457	4.75278e-14
			Antidiabetic drugs n (%)	0	26.61	0	20.97	11.61	21.52	30.39	5.621e-16	NA	1.1128e-15	1.38912e-21	9.68082e-29	0.18505	0.000962491	0.215982	0.448507	3.35088e-11	NA
			Insulin n (%)	0	8.06	0	5.91	5.35	2.53	11.76	NA	NA	NA	NA	1.21723e-08	0.281726	0.338401	0.0174078	0.244027	NA	NA
			Metformin n (%)	0	23.65	0	17.74	9.82	20.89	21.57	1.69256e-13	NA	3.14214e-15	2.07811e-15	3.78015e-25	0.148557	0.00146195	0.487102	0.658214	7.78986e-09	NA
			Sulfonurea n(%)	0	12.1	0	6.18	5.36	6.33	6.86	NA	NA	NA	NA	NA	NA	NA	NA	NA	NA	NA
			DPP IV inhibitors n(%)	0	9.41	0	12.63	7.14	10.13	22.55	9.30068e-10	NA	NA	4.42158e-16	6.25238e-10	0.0543288	0.459994	0.797651	0.000333681	NA	NA
			GLP1 agonists n (%)	0	3.23	0	2.42	0.89	3.16	2.94	NA	NA	NA	NA	NA	NA	NA	NA	NA	NA	NA
			Hypertension n (%)	22.54	57.5	32	85.2	65.2	91.1	98	1.32401e-57	1.46162e-15	4.51639e-43	1.60528e-39	6.28932e-29	7.77121e-26	0.14844	4.02562e-14	1.7856e-14	5.24061e-31	0.0181562
			Anti-hypertensive drugs n (%)	8.36	41.13	0	84.14	65.18	89.87	96.07	4.40114e-81	8.35716e-32	1.96768e-63	4.51467e-59	2.45969e-31	6.85235e-44	7.73272e-06	5.00822e-25	6.85726e-23	3.11199e-72	NA
			Beta-blockers n(%)	4.72	9.94	0	69.62	53.57	70.25	86.27	2.1792e-61	8.17036e-29	9.07277e-48	8.31748e-57	0.00102331	6.09341e-70	4.93184e-24	1.71317e-45	3.57306e-54	9.23971e-55	NA
			ACE n(%)	1.09	11.29	0	35.75	18.75	34.17	56.86	1.05157e-26	6.49358e-11	1.09369e-22	5.35601e-39	7.8521e-10	2.66746e-17	0.0396964	3.89631e-10	1.62376e-23	4.36816e-21	NA
			AT2 inhibitor n(%)	1.45	20.97	0	22.31	15.18	25.95	24.51	1.49853e-14	6.49594e-08	8.93653e-16	8.45187e-14	1.10869e-18	0.274854	0.17627	0.208671	0.442224	2.19928e-13	NA
			Calcium blockers n(%)	0.72	16.67	0	16.67	11.61	22.15	13.72	1.90242e-11	NA	1.62586e-14	NA	6.54154e-16	0.676619	0.194548	0.135218	0.473258	6.20255e-11	NA
			Anse diuretics n (%)	0	0.27	0	17.2	6.25	9.49	41.18	4.29028e-13	NA	NA	1.49437e-29	NA	8.98667e-17	NA	NA	3.38373e-37	4.29452e-09	NA
			Potassium- sparing diuretic n(%)	0	4.57	0	12.9	1.79	5.7	36.27	5.98193e-10	NA	NA	7.20141e-26	NA	9.06276e-05	NA	NA	4.33173e-19	2.6468e-07	NA
			Thiazides n (%)	0.73	16.93	0	10.21	8.04	14.56	5.88	7.2813e-07	NA	2.85862e-09	NA	6.54154e-16	0.034562	0.020318	0.496905	0.00504568	8.43206e-07	NA
			Lipid lowering drugs n (%)	3.64	33.6	0	83.33	65.18	95.57	84.31	2.28027e-89	8.346e-41	5.94597e-81	1.95509e-57	8.78359e-29	1.08492e-53	2.54275e-09	5.38419e-39	6.87933e-20	1.52284e-73	NA
			Statin n (%)	3.64	29.3	0	81.72	64.29	93.04	83.33	6.30393e-86	5.12949e-40	1.88448e-77	1.81117e-56	2.25286e-23	1.66891e-57	1.96749e-11	3.93822e-41	8.21202e-23	1.38242e-71	NA
			Ezetimib n (%)	0	3.49	0	6.99	0	12.66	5.88	NA	NA	NA	NA	NA	0.019011	NA	6.50661e-05	NA	NA	NA
			Fibrate n (%)	0	3.49	0	1.61	0.89	2.53	0.98	NA	NA	NA	NA	NA	NA	NA	NA	NA	NA	NA
			Drugs for heart failure
			Nitrate n (%)	0	0	0	12.37	16.07	8.23	14.71	1.44429e-09	NA	NA	NA	NA	2.62349e-13	NA	NA	NA	4.58537e-08	NA
			Amiodarone n (%)	0	0	0	3.49	0.89	1.27	9.8	NA	NA	NA	NA	NA	NA	NA	NA	NA	NA	NA
			Digitalis n (%)	0	0.54	0	2.42	0.89	1.27	5.88	NA	NA	NA	NA	NA	NA	NA	NA	NA	NA	NA
			Aspirin n (%)	1.45	14.25	0	77.69	64.29	87.97	76.47	1.2201e-82	3.30799e-45	7.76637e-76	1.92787e-55	2.36465e-11	2.54871e-76	2.75633e-26	1.07874e-58	1.4179e-35	1.4022e-66	NA
			Clopidogrel n (%)	1.09	2.42	0	18.81	10.71	18.99	27.45	1.85255e-12	NA	1.41417e-11	1.26482e-16	NA	2.06901e-13	NA	2.35007e-11	6.91382e-17	1.14504e-10	NA
			Coumarin n (%)	0	1.34	1.35	7.8	3.57	4.43	17.65	NA	NA	NA	NA	NA	NA	NA	NA	NA	NA	NA
			Proton pump inhibitor n (%)	2.18	7.26	9.01	28.76	18.75	34.17	31.37	1.32465e-18	6.55555e-09	1.74711e-20	6.0861e-17	0.000208176	1.37412e-15	0.000360759	3.31812e-15	6.33347e-11	1.91541e-08	0.000677978

## Sheet: ST4
	Supplementary Table 4: Baseline dietary and physical activity profile of the study population.
	Baseline characteristics	mean HC(N=275)	mean MMC(N=372)	mean UMCC(N=222)	mean IHD(N=372)	mean ACS(N=112)	mean CIHD(N=158)	mean HF(N=102)	pvalue HC(N=275) vs IHD(N=372)	pvalue HC(N=275) vs ACS(N=112)	pvalue HC(N=275) vs CIHD(N=158)	pvalue HC(N=275) vs HF(N=102)	pvalue HC(N=275) vs MMC(N=372)	pvalue MMC(N=372) vs IHD(N=372)	pvalue MMC(N=372) vs ACS(N=112)	pvalue MMC(N=372) vs CIHD(N=158)	pvalue MMC(N=372) vs HF(N=102)	pvalue UMCC(N=222) vs IHD(N=222)	pvalue HC(N=275) vs UMCC(N=222)
	Food scores:
	aHEI (alternate healthy Eating index)	32.1155	28.0874	26.1987	27.3864	28.3278	27.1571	27.0163	2.45975e-07	0.0134256	7.17521e-06	0.000287384	4.51144e-08	0.414114	0.725376	0.259147	0.552432	0.359403	1.71685e-09
	DDS (Diet Diversity Score)	21.5798	20.6242	19.5654	19.891	20.623	19.8397	19.3784	0.00060308	0.233805	0.00217219	0.00703995	0.0221696	0.104327	0.957669	0.124549	0.129232	0.417392	0.000348763
	DASH (Dietary Approches to Stop hypertension)	44.1673	42.7302	41.5624	42.4625	41.6736	42.9552	42.2408	0.0271792	0.0438725	0.243655	0.0738796	0.104906	0.697312	0.364791	0.751821	0.589934	0.284372	0.00126834
	Food groups:
	Meat and meat products (g)	90.4457	138.396	160.081	136.143	137.531	128.662	148.242	5.59113e-11	1.41739e-06	6.80906e-07	3.1042e-05	4.59219e-15	0.853926	0.526607	0.629751	0.760623	0.788378	3.49936e-10
	Read meat (g)	47.8114	79.1013	84.6984	79.0271	81.1433	70.7893	91.8658	3.48924e-12	6.08176e-07	2.1922e-07	3.01566e-06	1.07031e-13	0.936829	0.477203	0.56441	0.999101	0.291657	3.99632e-07
	Poultry (g)	18.7568	25.7581	34.4399	21.2127	20.6281	23.2425	18.1013	0.25135	0.185754	0.279356	0.992224	1.25857e-05	0.0139945	0.247966	0.1495	0.009682	0.072302	1.45889e-06
	Processed meat (g)	21.3633	29.9844	37.9981	32.3344	33.3457	30.4024	34.9209	7.67882e-05	0.0104948	0.0303787	5.72731e-05	2.79171e-05	0.26053	0.38642	0.821169	0.0318255	0.336157	6.18529e-06
	Offal (g)	2.51411	3.55227	3.03916	3.56881	2.41363	4.22788	3.35433	0.364152	0.783364	0.0778185	0.502193	0.307104	0.822865	0.892427	0.236041	0.275712	0.651093	0.64307
	Fish and fish products (g)	28.0064	32.6189	29.4036	37.2706	33.1639	35.524	43.7478	0.00848485	0.225639	0.0175598	0.0767536	0.172927	0.180292	0.658837	0.19939	0.38268	0.0234638	0.592174
	Lean fish (g)	18.0857	23.2634	22.2186	26.3971	24.4844	23.8743	32.4396	0.000771975	0.110218	0.000489721	0.116964	0.00276516	0.392721	0.930602	0.162233	0.926373	0.36738	0.0762356
	Oily fish (g)	9.92076	9.35551	7.25936	10.8735	8.67944	11.6497	11.3082	0.815564	0.438598	0.825753	0.854601	0.506167	0.988783	0.431955	0.536438	0.83255	0.00447993	0.00116616
	Eggs and egg dishes (g)	24.4857	25.0137	27.3627	29.0341	25.5079	27.4788	34.6941	0.746993	0.761839	0.927124	0.714684	0.778983	0.664639	0.67417	0.911062	0.641524	0.762168	0.630986
	Vegetables (g)	267.138	284.63	300.055	292.618	273.431	291.237	310.881	0.702248	0.837983	0.739771	0.803486	0.764492	0.358046	0.619656	0.450382	0.545673	0.0449965	0.287989
	Fruits (g)	295.109	295.114	351.581	258.156	269.3	258.644	248.106	0.00491396	0.185359	0.0193612	0.0314515	0.376064	0.243563	0.802296	0.322425	0.288959	0.382696	0.021242
	Soups (g)	69.8138	104.92	87.7867	124.487	181.34	89.9423	138.775	0.00753081	0.00111546	0.182159	0.12412	0.000895694	0.865933	0.183395	0.335327	0.835256	0.0226211	0.406824
	Bread (g)	152.451	160.037	153.109	163.895	179.742	146.657	181.348	0.273862	0.193452	0.775078	0.0628233	0.662511	0.739594	0.395224	0.321036	0.155517	0.304424	0.714922
	Breakfast cereals (g)	15.2324	15.4797	11.8496	17.3696	20.0444	16.3658	16.9418	0.601706	0.0349022	0.558115	0.851842	0.0681251	0.113091	0.0070722	0.802642	0.364924	0.263126	0.152271
	Cereals, pasta and rice (g)	56.4875	68.254	65.8471	60.1268	58.5158	65.4949	51.9518	0.208508	0.967252	0.722465	0.000519384	0.589833	0.0244211	0.443378	0.64976	0.000110916	0.453765	0.533634
	Pizza, lasagnas and raviolis (g)	17.9233	19.796	21.9437	24.1037	31.5721	21.0749	23.3089	0.197396	0.00215178	0.881696	0.594993	0.415881	0.401575	0.00425033	0.554397	0.837818	0.671727	0.0695892
	Potatoes and potato dishes (g)	72.2783	86.6687	81.47	106.063	102.818	92.5069	132.734	2.61891e-07	0.00102427	0.00274739	4.95666e-07	2.62855e-05	0.0718226	0.175436	0.920534	0.00200515	0.0982834	0.0780771
	Pulses (g)	13.0741	13.505	9.56798	10.4485	7.56811	13.923	6.67209	0.00328745	0.000541318	0.780935	0.000519869	0.0144883	0.215026	0.0127149	0.31309	0.0353823	0.18903	0.00728281
	Cookies and pastries (g)	39.9104	36.0972	48.3551	32.5753	34.555	35.8837	25.0865	0.00257657	0.281905	0.182743	1.70399e-05	0.594071	0.0206621	0.590098	0.464407	0.000133307	0.00200728	0.316574
	Added fats (g)	8.74825	9.22283	8.91324	10.531	10.7877	9.62366	11.9257	0.287208	0.435597	0.593732	0.0138671	0.909291	0.146991	0.593485	0.416748	0.00757856	0.41075	0.888292
	Added animal fats (g)	3.69066	3.93214	3.69346	5.47293	7.08443	4.34962	6.13311	0.0333268	0.0995817	0.443032	0.0122481	0.263285	0.0598748	0.146743	0.63579	0.0174537	0.157474	0.487833
	Added plant fats (g)	5.05759	5.29068	5.15864	5.05808	3.70328	5.27405	5.79257	0.176043	0.00341201	0.520351	0.759996	0.211136	0.65012	0.0245215	0.941096	0.393691	0.979239	0.424139
	Alcoholic beverages (g)	149.763	152.445	81.4105	195.391	180.375	183.479	228.857	0.776819	0.377824	0.762276	0.585193	0.368283	0.933302	0.404568	0.901771	0.46763	0.0170425	7.59853e-08
	Beer (g)	81.6245	75.9873	44.1351	106.645	134.315	91.3084	110.986	0.90974	0.690918	0.617524	0.925329	0.258829	0.689975	0.476554	0.916159	0.665082	0.00945407	0.000365452
	Wine (g)	61.9704	68.6366	30.8442	79.3748	41.7197	85.9191	98.8297	0.279973	0.051061	0.330059	0.568363	0.228543	0.279208	0.0408404	0.413122	0.620758	0.10331	5.15447e-08
	Cheese (g)	31.6009	30.7287	29.1977	30.5436	27.0344	30.5394	33.4439	0.094695	0.162543	0.451205	0.098726	0.447242	0.235332	0.265884	0.764745	0.186783	0.581698	0.432125
	Milk (g)	151.65	153.888	207.047	188.421	210	166.336	209.73	0.139092	0.0628064	0.312428	0.680473	0.0925067	0.00715667	0.0108892	0.0521545	0.2339	0.952341	0.630326
	Yogurt (g)	93.9189	91.0315	119.559	107.24	91.6287	114.649	106.992	0.883448	0.654886	0.70875	0.624794	0.380499	0.307745	0.733199	0.206639	0.8	0.490302	0.280178
	Other dairy products (g)	13.523	27.1792	22.0483	25.247	15.0879	31.4862	22.5762	0.0980058	0.449454	0.00229148	0.258311	0.017294	0.798481	0.604436	0.163506	0.0343835	0.189714	0.299629
	Tea (g)	136.337	101.9	125.364	72.0117	55.723	95.7458	43.423	1.13071e-10	1.16026e-05	0.00098658	1.137e-10	4.27873e-05	0.000499606	0.0126467	0.510621	1.47578e-06	0.00164161	0.0660749
	Coffee (g)	248.157	287.154	247.861	316.643	423.511	269.67	311.704	0.0287218	0.000374914	0.986221	0.0383625	0.15773	0.486941	0.00938565	0.251653	0.358931	0.00114387	0.366443
	Other hot beverages (g)	115.67	64.1578	93.7368	82.6056	115.205	78.5924	62.8378	4.4843e-05	0.00982167	0.0015256	0.00544187	1.83606e-05	0.873605	0.70927	0.952207	0.905704	0.604635	0.084856
	Sweetened beverages (g)	24.4358	45.3851	88.6178	47.8496	48.1967	49.7557	44.1892	4.70392e-05	4.36133e-05	0.00453017	0.0331861	0.0163755	0.0472456	0.00869711	0.267224	0.495014	0.768871	2.47505e-06
	Fruit juices (g)	48.4591	37.2298	66.8586	33.391	16.3607	44.1527	28.3784	5.60688e-07	8.12618e-05	0.0161784	1.08295e-05	0.0580665	0.00586841	0.00893963	0.546452	0.00270352	0.00112317	0.751261
	Diet soda (g)	23.0272	52.9814	92.5759	87.2256	114.689	73.0992	89.5946	8.45331e-09	2.59672e-07	9.06382e-05	1.54525e-05	2.13915e-06	0.0224929	0.0067017	0.455928	0.0664889	0.492605	1.94427e-07
	Nuts (g)	10.8308	5.36178	6.39812	6.52193	6.50466	7.02157	5.65165	6.32887e-06	0.00721746	0.00114707	0.00028563	6.28232e-12	0.44048	0.807521	0.177588	0.717428	0.249821	2.62232e-08
	Savoury snacks (g)	3.94807	4.5194	5.40718	5.48687	6.09076	4.54857	6.65012	0.0473918	0.0974583	0.245199	0.112661	0.0410415	0.88691	0.567641	0.598715	0.570281	0.32192	0.0655169
	Sweet spreads (g)	35.4804	24.0361	29.9693	25.5172	24.4495	25.7044	26.0661	4.31515e-06	0.0280525	5.91781e-05	0.00134612	3.0593e-08	0.75067	0.305717	0.919918	0.970799	0.168	0.031366
	Sauces (g)	10.087	10.3165	10.405	9.94361	10.6852	8.90115	11.1777	0.0376418	0.389787	0.121989	0.0503502	0.246593	0.0701958	0.514951	0.185441	0.0864188	0.0493841	0.675299
	Nutrients (adjusted on energy intake in kcal)
	Calorie (kcal)	2034.2	2172.19	2278.75	2308.33	2369.43	2199.27	2451.05	0.012704	0.0505956	0.0831711	0.0892951	0.165749	0.197474	0.219006	0.458019	0.411287	0.610877	0.0850322
	Carbohydrate (g)	243.924	254.153	270.966	268.177	283.894	255.957	276.854	0.0573751	0.0204836	0.371809	0.23934	0.416018	0.205215	0.0515493	0.748819	0.465145	0.681605	0.163586
	Starch (g)	122.858	134.543	130.141	137.895	144.068	131.488	144.148	0.0565454	0.0422756	0.281535	0.237145	0.0591852	0.801493	0.44202	0.481853	0.789955	0.349164	0.302974
	Sugar (g)	117.107	119.271	138.616	130.038	139.761	124.083	132.566	0.0217232	0.00643465	0.286699	0.132035	0.689244	0.0236515	0.00675418	0.327289	0.158006	0.782995	0.15019
	Protein (g)	82.5242	95.5475	101.638	99.9917	103.324	94.8027	106.43	1.67637e-05	0.00215024	0.000923166	0.00599153	0.000150765	0.297639	0.218062	0.537729	0.669067	0.380442	0.000430875
	Fat (g)	73.9401	79.3774	83.7489	85.2332	87.5137	80.1867	92.2871	0.0217564	0.182802	0.0737608	0.0885187	0.161639	0.36886	0.554562	0.53512	0.506722	0.995448	0.0354701
	Saturated fat (g)	28.5175	30.539	33.5663	33.3554	34.5771	31.4365	35.7452	0.0284105	0.188984	0.0714742	0.146019	0.112315	0.393789	0.5571	0.485807	0.65112	0.517096	0.00742804
	Monounsaturated fat (g)	26.2206	28.6895	29.7459	30.8849	31.97	28.8139	33.6565	0.00322195	0.0484406	0.038051	0.023132	0.0777531	0.264993	0.354866	0.597782	0.31915	0.649942	0.036847
	Polyunsaturated fat (g)	13.5467	13.893	13.9259	14.5273	14.7859	13.7258	15.7329	0.293623	0.472291	0.502212	0.371309	0.977803	0.47688	0.601096	0.707797	0.521247	0.459837	0.843817
	Cholesterol mg	272.652	315.619	344.626	337.069	333.462	323.795	363.541	0.00106947	0.0316721	0.00423393	0.078444	0.00115339	0.46906	0.533632	0.451808	0.964515	0.905452	0.00309491
	Fiber (g)	30.131	29.5009	30.5162	30.446	32.0803	28.688	32.2112	0.773388	0.412533	0.332689	0.984052	0.231034	0.31446	0.107376	0.967482	0.408727	0.399312	0.142805
	Alcohol (g)	10.0671	10.933	5.55173	13.6852	9.7957	13.2826	17.6041	0.652912	0.143021	0.91766	0.703066	0.615126	0.594485	0.119134	0.880445	0.706778	0.0797481	1.90479e-07
	Calcium (mg)	986.634	1069.93	1161.06	1178.46	1205.5	1137.87	1228.03	0.000387809	0.00743405	0.00281273	0.0775132	0.191855	0.0219053	0.0515493	0.0612468	0.373286	0.261024	0.0292805
	Iron (mg)	13.3815	13.844	14.5562	14.1195	13.8679	13.8014	14.8901	0.754847	0.917339	0.584013	0.890896	0.741401	0.525586	0.745336	0.445173	0.929548	0.933448	0.88326
	Potassium (mg)	3626.06	3875.57	4101.46	4109.13	4216.4	3918.26	4358.59	0.00513981	0.0220511	0.0638557	0.0503561	0.202186	0.0548728	0.0758424	0.275532	0.195044	0.166569	0.310305
	Magnesium (mg)	400.395	401.92	417.746	430.576	453.329	409.219	449.628	0.207977	0.056537	0.679225	0.480714	0.409374	0.0443681	0.0226153	0.327289	0.225338	0.24467	0.802479
	Sodium (mg)	2600.49	3195.2	3171.35	3378.99	3673.67	3110.74	3610.97	4.00514e-07	0.000497217	0.000152026	0.000435624	2.29307e-07	0.667255	0.348344	0.840959	0.659254	0.291668	0.000147262
	Phosphorus (mg)	1483.53	1625.36	1705.43	1777.09	1863.9	1663.38	1906.84	2.60891e-05	0.00149558	0.00496258	0.00167497	0.0492521	0.0190434	0.0305745	0.225391	0.0788188	0.151828	0.0158921
	Vitamin A µg	1120.2	1129.75	1325.64	1253.33	1198.35	1199.25	1394.39	0.17024	0.160026	0.479325	0.31923	0.787297	0.0832536	0.100928	0.317994	0.265562	0.760775	0.252132
	Vitamin B1 (thiamin) (mg)	1.37753	1.49305	1.61872	1.54582	1.61692	1.45648	1.64538	0.0198727	0.025197	0.146738	0.143362	0.124036	0.287132	0.120643	0.714283	0.582186	0.836047	0.0169509
	Vitamin B12 (cobalamin) µg	5.24731	6.32954	6.72778	7.00565	6.56871	6.82733	7.68153	1.55378e-05	0.00566454	0.00134714	0.00132065	0.00212933	0.0957566	0.244592	0.298824	0.184025	0.221119	0.0177142
	Vitamin B2 (riboflavin) (mg)	1.73371	1.99194	2.12881	2.10184	2.09072	2.06853	2.16998	0.000107019	0.0232471	0.000212645	0.0610916	0.0142185	0.0959511	0.331747	0.0680002	0.703853	0.353453	0.0108376
	Vitamin B3 (niacin) (mg)	18.6965	21.6489	21.9716	22.6559	24.2314	21.1805	23.9691	8.30464e-07	1.34401e-05	0.00201505	0.000636677	0.000196241	0.128644	0.0153648	0.888885	0.25226	0.0170127	0.0069208
	Vitamin B6 (PLP) (mg)	1.88797	2.05669	2.16744	2.08852	2.0603	2.02792	2.21906	0.0909624	0.240325	0.114021	0.481572	0.24205	0.49458	0.594965	0.438127	0.999551	0.242992	0.623125
	Vitamin B9 (folate) µg	387.63	434.884	440.81	445.999	433.671	437.365	471.444	0.00305713	0.0652761	0.00525024	0.163596	0.0238511	0.29696	0.51555	0.209169	0.968106	0.0360845	0.706681
	Vitamin C (mg)	162.509	154.973	181.815	152.468	149.254	151.196	157.369	0.0839947	0.39595	0.135367	0.226914	0.524318	0.864652	0.882179	0.820587	0.838904	0.396995	0.497702
	Vitamin D µg	3.39503	3.21438	3.24133	4.05421	3.97038	3.77292	4.62128	0.0642176	0.0913233	0.663868	0.0227182	0.214586	0.00225218	0.0170409	0.191916	0.00216701	0.0245466	0.314547
	Vitamin E (mg)	11.4262	10.3474	11.129	10.2367	9.6335	10.4193	10.4105	0.000253407	0.00917423	0.0935314	6.91077e-05	0.000422193	0.755122	0.563045	0.263855	0.0728735	0.601456	0.0186921
	Zinc (mg)	11.7193	13.4414	14.2674	14.2062	14.8692	13.3444	15.1853	1.0008e-05	0.000937107	0.000991771	0.00462088	0.000719179	0.191603	0.118843	0.500791	0.506722	0.345969	0.000886924
	Tryptophane (g)	1.48513	1.50705	1.58825	1.62586	1.66141	1.54297	1.7433	0.25674	0.184846	0.774717	0.267988	0.953046	0.185862	0.202904	0.611036	0.232749	0.913328	0.264042
	Tyrosine (g)	4.56179	4.63561	4.97311	4.9845	5.04439	4.75631	5.33909	0.335062	0.334518	0.641095	0.444608	0.893961	0.254681	0.300702	0.537207	0.408088	0.957222	0.117675
	Total choline (mg)	560.968	590.747	625.629	640.143	644.046	611.365	687.87	0.0149774	0.0964878	0.150505	0.0248533	0.659001	0.0837758	0.226665	0.384109	0.0940844	0.560066	0.172136
	Glycerophosphocholine (mg)	86.6875	90.033	97.326	98.2408	99.4544	91.7723	108.691	0.0331535	0.100914	0.465754	0.0104031	0.849632	0.0977159	0.176527	0.753023	0.0301071	0.647874	0.173068
	Leucine (g)	10.0312	10.36	11.0562	11.2138	11.504	10.6012	12.0589	0.0959374	0.108536	0.41366	0.174269	0.582765	0.153496	0.170155	0.497775	0.268962	0.846797	0.0734923
	Isoleucine (g)	5.56536	5.77012	6.16055	6.2312	6.37251	5.89848	6.7037	0.0739375	0.0860996	0.372835	0.148715	0.45154	0.15934	0.158301	0.521659	0.281346	0.804624	0.0631832
	Carnitine (mg)	61.8876	79.2701	88.0234	83.8811	86.2725	77.826	92.629	3.10539e-10	3.54719e-06	6.49858e-06	1.2533e-05	3.48419e-08	0.186186	0.101716	0.721976	0.278339	0.284067	1.34952e-06
	Betaine (mg)	369.321	363.442	344.642	397.709	381.322	395.097	415.843	0.69112	0.903829	0.643838	0.863724	0.252357	0.22768	0.57847	0.261494	0.489577	0.116871	0.0895226
	Valine (g)	6.83866	7.03624	7.52243	7.60529	7.74341	7.22007	8.17339	0.0995716	0.119153	0.401197	0.184997	0.604029	0.14809	0.183076	0.456581	0.275354	0.903422	0.0688525
	Phosphocholine (mg)	20.3769	21.7825	22.924	23.3368	23.4565	22.2572	25.1493	0.030793	0.174301	0.268902	0.0192035	0.686387	0.0785055	0.230565	0.432072	0.0609871	0.372349	0.25979
	Phosphatidylcholine (mg)	273.613	303.368	326.474	329.542	337.568	312.194	353.639	0.000128991	0.00353586	0.00904496	0.00574431	0.0230587	0.0793368	0.121248	0.360776	0.171701	0.685742	0.0051456
	Sphingomyelin (mg)	26.0889	29.0373	32.6463	31.4402	32.4623	29.3801	34.2447	0.00139741	0.0171266	0.0487325	0.00807338	0.0114699	0.180883	0.237505	0.655554	0.161687	0.866419	0.000732926
	Choline (mg)	152.867	145.746	145.655	156.672	150.615	154.82	164.941	0.773831	0.700858	0.617981	0.707163	0.0271712	0.244849	0.663902	0.542965	0.152443	0.164231	0.0581014
	N for physical activity characteristics
	Type of work:								0.954668	0.407564	0.507466	0.754572	0.463364	0.379881	0.165967	0.961018	0.3875	1	0.719792
	Missing data or no work n (%)	4	8.33333	9.90991	27.957	44.6429	15.8228	28.4314
	Manual or heavy manual work n (%)	13.0909	10.4839	11.2613	9.94624	9.82143	9.49367	10.7843
	Sedentary or standing work n (%)	82.9091	81.1828	78.8288	62.0968	45.5357	74.7	60.7843
	Moderate-to-vigorous intensity leisure-time physical activity (h week -1)	8.2152	6.67439	5.79018	6.4834	5.61038	6.39901	7.37621	8.36428e-05	0.000582509	0.000540527	0.206799	2.856e-05	0.396275	0.14105	0.34177	0.455207	0.422116	2.24943e-07
	Leisure screen time (h week-1)	22.6245	27.3241	27.6109	26.677	26.0201	27.7741	25.2359	0.00427814	0.326452	0.00162316	0.181142	4.16213e-07	0.356953	0.232493	0.841065	0.178986	0.848261	0.000441962

## Sheet: ST5
Supplementary Table 5: Description of the gut microbiome structural and taxonomic variation of the study population.
Feature ID	species	genus	family	order	class	phylum	superkingdom	mean HC(N=275)	mean MMC(N=372)	mean UMCC(N=222)	mean IHD(N=372)	mean ACS(N=112)	mean CIHD(N=158)	mean HF(N=102)	pvalue HC(N=275) vs IHD(N=372)	FDR HC(N=275) vs IHD(N=372)	Cliff delta HC(N=275) vs IHD(N=372)	Status HC(N=275) vs IHD(N=372)	pvalue HC(N=275) vs ACS(N=112)	FDR HC(N=275) vs ACS(N=112)	Cliff delta HC(N=275) vs ACS(N=112)	Status HC(N=275) vs ACS(N=112)	pvalue HC(N=275) vs CIHD(N=158)	FDR HC(N=275) vs CIHD(N=158)	Cliff delta HC(N=275) vs CIHD(N=158)	Status HC(N=275) vs CIHD(N=158)	pvalue HC(N=275) vs HF(N=102)	FDR HC(N=275) vs HF(N=102)	Cliff delta HC(N=275) vs HF(N=102)	Status HC(N=275) vs HF(N=102)	pvalue HC(N=275) vs MMC(N=269	FDR HC(N=275) vs MMC(N=372)	Cliff delta HC(N=275) vs MMC(N=372)	Status HC(N=275) vs MMC(N=372)	pvalue MMC(N=372) vs IHD(N=372)	FDR MMC(N=372) vs IHD(N=372)	Cliff delta MMC(N=372) vs IHD(N=372)	Status MMC(N=372) vs IHD(N=372)	pvalue MMC(N=372) vs ACS(N=112)	FDR MMC(N=372) vs ACS(N=112)	Cliff delta MMC(N=372) vs ACS(N=112)	Status MMC(N=372) vs ACS(N=112)	pvalue MMC(N=372) vs CIHD(N=158)	FDR MMC(N=372) vs CIHD(N=158)	Cliff delta MMC(N=372) vs CIHD(N=158)	Status MMC(N=372) vs CIHD(N=158)	pvalue MMC(N=372) vs HF(N=102)	FDR MMC(N=372) vs HF(N=102)	Cliff delta MMC(N=372) vs HF(N=102)
Gene count								670797	637804	567884	625424	639183	623945	616320	0.000274961	0.000412442	0.172984	HC275	0.0974956	0.143782	-0.124211	HC275	0.00333226	0.00499839	-0.171147	HC275	0.0019723	0.0035854	0.217293	HC275	0.00020916	0.000554744	0.183751	HC275	0.164258	0.164258	-0.0613308	MMC372	0.830246	0.830246	-0.0156338	MMC372	0.265025	0.265025	-0.0618807	MMC372	0.144987	0.157121	-0.0989845
MGS count								279.876	263.075	229.384	255.279	258.592	255.15	252.7	4.99221e-05	0.000149766	0.192864	HC275	0.0162874	0.0488623	-0.180048	HC275	0.00132101	0.00396304	-0.187237	HC275	0.00239027	0.0035854	0.213253	HC275	0.000369829	0.000554744	0.176465	HC275	0.0923066	0.13846	-0.0742239	MMC372	0.432093	0.768383	-0.0571944	MMC372	0.2085	0.265025	-0.0698222	MMC372	0.157121	0.157121	-0.0960872
Microbial load								1.2172e+11	1.15717e+11	1.104e+11	1.26905e+11	1.10906e+11	1.35896e+11	1.24647e+11	0.276557	0.276557	-0.0519779	IHD372	0.143782	0.143782	-0.111333	HC275	0.0157791	0.0157791	0.141053	CIHD158	0.635593	0.635593	-0.033595	HF102	0.081787	0.081787	0.0865072	HC275	0.0077918	0.0233754	0.11815	IHD372	0.512256	0.768383	-0.0485577	MMC372	0.000185602	0.000556805	0.208209	CIHD158	0.141317	0.157121	0.100887
Blastocystis sp. subtype 3_CAG00002	Blastocystis sp. subtype 3	Blastocystis	unclassified Eukaryota	unclassified Eukaryota	unclassified Eukaryota	unclassified Eukaryota	Eukaryota	0.22981	0.205307	0.156804	0.132792	0.179414	0.0876253	0.171264	0.121212	0.264562	0.0363756	HC275	0.421	0.786946	-0.0327273	HC275	0.0788505	0.242299	-0.0511083	HC275	0.68588	0.845116	0.0149949	HC275	0.570057	0.694458	0.0145728	HC275	0.183329	0.552212	-0.0288086	MMC372	0.519255	0.924088	-0.0249083	MMC372	0.110844	0.508586	-0.0436945	MMC372	0.833447	0.962889	-0.00736884
Clostridium bolteae_CAG00008	Clostridium bolteae	Lachnoclostridium	Lachnospiraceae	Clostridiales	Clostridia	Firmicutes	Bacteria	1.33211	3.42084	2.88099	2.48829	0.998752	2.21684	4.07167	0.000180591	0.00313454	-0.177006	IHD372	0.998319	0.999324	0.000213904	ACS112	0.000722353	0.0159574	0.196015	CIHD158	4.68398e-05	0.00182736	-0.280899	HF102	1.13904e-05	0.000218515	-0.214409	MMC269	0.580199	0.848109	0.0244886	IHD372	0.0457686	0.680925	-0.150247	MMC372	0.443265	0.818076	0.0428221	CIHD158	0.0580292	0.313454	0.127919
Escherichia coli_CAG00011	Escherichia coli	Escherichia	Enterobacteriaceae	Enterobacterales	Gammaproteobacteria	Proteobacteria	Bacteria	16.5817	53.3993	32.1226	85.7619	69.1273	89.0941	93.0052	0.00180027	0.0166126	-0.149295	IHD372	0.806415	0.9391	-0.0190909	HC275	7.03522e-05	0.00341912	0.234122	CIHD158	0.0475294	0.174995	-0.138795	HF102	4.05741e-12	2.95785e-09	-0.343677	MMC269	0.152483	0.501661	-0.0638779	MMC372	0.00465486	0.424174	-0.215248	MMC372	0.848295	0.980322	0.010803	CIHD158	0.298919	0.68742	-0.0707348
Klebsiella pneumoniae_CAG00012	Klebsiella pneumoniae	Klebsiella	Enterobacteriaceae	Enterobacterales	Gammaproteobacteria	Proteobacteria	Bacteria	0.0646358	0.50078	1.46484	1.32022	0.371422	1.77653	1.2966	0.0279776	0.104058	-0.049649	IHD372	0.837571	0.945348	0.00641711	ACS112	0.0186436	0.120276	0.06401	CIHD158	0.0559684	0.194579	-0.0591216	HF102	0.0105019	0.0430104	-0.0609159	MMC269	0.742402	0.915657	0.00761133	IHD372	0.365242	0.877219	-0.0341942	MMC372	0.461111	0.820561	0.0217916	CIHD158	0.644619	0.880014	0.0162906
unclassified Clostridiales_CAG00013	unclassified Clostridiales	unclassified Clostridiales	unclassified Clostridiales	Clostridiales	Clostridia	Firmicutes	Bacteria	0.747424	0.91258	0.822339	0.914808	0.285019	0.87015	1.46926	0.00787421	0.0434871	-0.113891	IHD372	0.756212	0.923582	0.0209626	ACS112	0.0495445	0.201919	0.101295	CIHD158	0.000981521	0.0123333	-0.205557	HF102	0.001406	0.00876045	-0.141517	MMC269	0.607058	0.850206	0.0210005	IHD372	0.265754	0.825214	-0.0766778	MMC372	0.839929	0.978075	0.0103389	CIHD158	0.0705229	0.345742	0.113121
Eisenbergiella tayi_CAG00014	Eisenbergiella tayi	Eisenbergiella	Lachnospiraceae	Clostridiales	Clostridia	Firmicutes	Bacteria	1.11868	0.944784	0.878903	3.05703	0.961449	2.33913	5.83584	0.0034824	0.0270072	-0.13685	IHD372	0.279325	0.6904	0.0820856	ACS112	0.0586511	0.215943	0.108394	CIHD158	0.000998586	0.0123333	-0.225373	HF102	0.218888	0.364527	-0.0591114	MMC269	0.0102212	0.149025	0.111862	IHD372	0.438268	0.917737	0.0572692	ACS112	0.124941	0.532643	0.0839366	CIHD158	0.002609	0.0602297	0.199385
Hungatella hathewayi 2_CAG00015	Hungatella hathewayi 2	Hungatella	Clostridiaceae	Clostridiales	Clostridia	Firmicutes	Bacteria	0.474367	1.01695	0.423768	0.941576	0.732125	0.524197	1.78629	0.000159359	0.00302477	-0.163444	IHD372	0.188815	0.561822	0.0885561	ACS112	0.0538209	0.207595	0.0992777	CIHD158	1.92521e-07	4.93199e-05	-0.325924	HF102	0.0700909	0.163247	-0.0779494	MMC269	0.00438816	0.0969385	0.115404	IHD372	0.54929	0.924088	0.0401722	ACS112	0.310707	0.739641	0.0505995	CIHD158	5.24251e-06	0.00382179	0.279194
Clostridium sp. KLE 1755 & Clostridiales bacterium VE202-27_CAG00020	Clostridium sp. KLE 1755 & Clostridiales bacterium VE202-27	unclassified Clostridiales	unclassified Clostridiales	Clostridiales	Clostridia	Firmicutes	Bacteria	0.576655	0.599459	0.403595	1.17006	0.305644	1.18405	1.80757	0.33441	0.502649	0.04036	HC275	0.0266442	0.310743	-0.151765	HC275	0.529613	0.69295	-0.0327273	HC275	0.60699	0.801242	-0.032237	HF102	0.00616476	0.0275712	0.116063	HC275	0.217175	0.58698	0.045981	IHD372	0.393921	0.886323	-0.0530049	MMC372	0.244055	0.675751	0.054646	CIHD158	0.0587984	0.315177	0.107396
Clostridium clostridioforme 1_CAG00022	Clostridium clostridioforme 1	Lachnoclostridium	Lachnospiraceae	Clostridiales	Clostridia	Firmicutes	Bacteria	0.208405	1.29997	0.762751	0.710124	0.185806	0.832608	0.909797	0.00298192	0.0247025	-0.0893489	IHD372	0.933498	0.973497	-0.00352941	HC275	0.24783	0.471719	0.0384558	CIHD158	8.7551e-08	4.93199e-05	-0.2438	HF102	2.75907e-06	7.99015e-05	-0.155817	MMC269	0.757629	0.915657	-0.00959689	MMC372	0.0526735	0.695584	-0.0997131	MMC372	0.123162	0.531641	-0.0586925	MMC372	0.0052536	0.069172	0.139795
Bacteroides fragilis 1_CAG00024	Bacteroides fragilis 1	Bacteroides	Bacteroidaceae	Bacteroidales	Bacteroidia	Bacteroidetes	Bacteria	6.46906	7.34209	10.4152	8.53748	4.35408	10.2022	9.0029	0.520371	0.666744	-0.0283588	IHD372	0.834346	0.945348	-0.0149733	HC275	0.386536	0.58783	0.0469738	CIHD158	0.631955	0.816835	-0.0309295	HF102	0.489844	0.631085	-0.0315789	MMC269	0.870289	0.937342	0.00675271	IHD372	0.591162	0.924088	-0.037781	MMC372	0.605463	0.893521	0.0269703	CIHD158	0.904237	0.9761	0.00761244
Hungatella hathewayi 1_CAG00025	Hungatella hathewayi 1	Hungatella	Clostridiaceae	Clostridiales	Clostridia	Firmicutes	Bacteria	0.315204	0.62637	0.312098	0.38167	0.326041	0.396992	0.399037	0.318929	0.495735	-0.0417282	IHD372	0.668262	0.905508	0.028984	ACS112	0.468724	0.650042	0.0371108	CIHD158	0.334242	0.578969	-0.0590398	HF102	0.052011	0.131577	-0.0851401	MMC269	0.716726	0.912089	-0.014373	MMC372	0.680967	0.94348	-0.0278176	MMC372	0.713303	0.954878	-0.0183762	MMC372	0.967935	0.996825	0.00246643
Oscillibacter sp. ER4 / Firmicutes bacterium CAG:129_59_24_CAG01028	Oscillibacter sp. ER4 / Firmicutes bacterium CAG:129_59_24	Oscillibacter	Oscillospiraceae	Clostridiales	Clostridia	Firmicutes	Bacteria	32.998	30.9945	31.6989	31.1098	29.8835	37.9557	20.8163	0.270675	0.442342	0.0529373	HC275	0.381332	0.775745	-0.0685561	HC275	0.242098	0.465672	0.0691905	CIHD158	0.000610958	0.00989751	0.241348	HC275	0.00794422	0.0342683	0.131647	HC275	0.71816	0.912089	0.016126	IHD372	0.926542	0.988595	0.00705404	ACS112	0.0240591	0.302398	0.127149	CIHD158	0.0193973	0.155392	-0.159069
unclassified Lachnoclostridium_CAG00029	unclassified Lachnoclostridium	Lachnoclostridium	Lachnospiraceae	Clostridiales	Clostridia	Firmicutes	Bacteria	0.027501	0.0280821	0.024034	0.106755	0.0155903	0.0636047	0.247195	0.228012	0.386586	-0.0282988	IHD372	0.41276	0.781684	-0.027861	HC275	0.372675	0.584159	0.0249564	CIHD158	0.0290553	0.128371	-0.0766905	HF102	0.839105	0.902224	0.00448394	HC275	0.0967477	0.440143	0.0350783	IHD372	0.516635	0.924088	-0.0206839	MMC372	0.216541	0.649052	0.0316665	CIHD158	0.00985051	0.108803	0.08328
Ruminococcus sp. CAG:177_CAG00760	Ruminococcus sp. CAG:177	Ruminococcus	Ruminococcaceae	Clostridiales	Clostridia	Firmicutes	Bacteria	6.30988	7.7407	7.47113	6.51057	3.44425	6.17056	9.41116	0.601685	0.738153	0.0214941	HC275	0.537114	0.850926	-0.0418182	HC275	0.597722	0.743582	-0.0268244	HC275	0.964026	0.977434	-0.00277835	HF102	0.326167	0.479751	-0.0426247	MMC269	0.239047	0.602993	-0.0454265	MMC372	0.317993	0.860006	-0.0663957	MMC372	0.295575	0.731001	-0.0511564	MMC372	0.736086	0.930312	-0.0200055
Blautia wexlerae_CAG00164	Blautia wexlerae	Blautia	Lachnospiraceae	Clostridiales	Clostridia	Firmicutes	Bacteria	15.7092	15.2539	16.6784	17.0872	16.3051	17.6322	16.7907	0.334276	0.502649	-0.0464806	IHD372	0.302773	0.709899	-0.0807487	HC275	0.101924	0.273094	0.0968369	CIHD158	0.386615	0.623545	-0.0610827	HF102	0.573754	0.69637	-0.0279699	MMC269	0.389574	0.745406	0.0385486	IHD372	0.230507	0.819705	-0.0915033	MMC372	0.105542	0.506295	0.0914727	CIHD158	0.454379	0.778885	0.0510947
Clostridium innocuum_CAG00036	Clostridium innocuum	Erysipelatoclostridium	Erysipelotrichaceae	Erysipelotrichales	Erysipelotrichia	Firmicutes	Bacteria	0.229581	0.412278	0.262035	0.274489	0.0891347	0.264159	0.433053	0.0223467	0.0885207	-0.0918332	IHD372	0.811112	0.941562	-0.0149733	HC275	0.150014	0.357336	0.0692154	CIHD158	0.000367849	0.00687595	-0.210541	HF102	0.000976185	0.00655455	-0.139043	MMC269	0.913329	0.953892	0.00421262	IHD372	0.106569	0.729966	-0.104894	MMC372	0.721463	0.954878	-0.0172254	MMC372	0.0400337	0.247327	0.122743
Bacteroides faecis_CAG00037	Bacteroides faecis	Bacteroides	Bacteroidaceae	Bacteroidales	Bacteroidia	Bacteroidetes	Bacteria	1.81283	3.62284	2.94972	4.29122	2.22521	6.28842	2.59343	0.162333	0.322454	-0.0473687	IHD372	0.370809	0.770444	0.0485561	ACS112	0.0956078	0.264215	0.0691905	CIHD158	0.824621	0.911254	-0.0106639	HF102	0.0870572	0.190014	-0.0606425	MMC269	1	1	-8.94398e-06	MMC372	0.973476	0.990878	-0.00191296	MMC372	0.571204	0.882284	0.0236478	CIHD158	0.452647	0.778885	-0.0373618
unclassified Clostridiales_CAG00039	unclassified Clostridiales	unclassified Clostridiales	unclassified Clostridiales	Clostridiales	Clostridia	Firmicutes	Bacteria	0.891806	2.69535	1.45954	4.4867	1.1893	2.69045	9.95274	0.058342	0.167446	0.0779238	HC275	0.17715	0.561145	-0.0926203	HC275	0.074278	0.239596	-0.0915567	HC275	0.474088	0.688466	0.0443309	HC275	0.516505	0.655979	0.0282843	HC275	0.0394369	0.293225	-0.0789664	MMC372	0.163198	0.757158	-0.0928583	MMC372	0.0564165	0.415913	-0.0932918	MMC372	0.452503	0.778885	-0.0448525
Bacteroides salyersiae_CAG00062	Bacteroides salyersiae	Bacteroides	Bacteroidaceae	Bacteroidales	Bacteroidia	Bacteroidetes	Bacteria	3.20709	2.96086	1.78106	2.72952	3.92867	2.22564	2.6399	0.973318	0.984118	0.00121212	HC275	0.873051	0.959317	0.00941176	ACS112	0.898652	0.94126	-0.00562889	HC275	0.968962	0.981074	0.00208376	HC275	0.453539	0.59633	-0.0285441	MMC269	0.119397	0.477399	-0.0545941	MMC372	0.48002	0.919766	-0.0432409	MMC372	0.184979	0.627206	-0.0592865	MMC372	0.307588	0.698001	-0.0555708
unclassified Gemmiger_CAG00042	unclassified Gemmiger	Gemmiger	Ruminococcaceae	Clostridiales	Clostridia	Firmicutes	Bacteria	3.76836	2.74565	2.67324	2.96311	2.09788	3.45577	2.816	0.143114	0.300662	-0.060186	IHD372	0.344	0.741941	0.0629947	ACS112	0.13194	0.326048	0.0759153	CIHD158	0.588744	0.788792	-0.032237	HF102	0.545165	0.681921	-0.0254819	MMC269	0.25864	0.622273	0.043423	IHD372	0.501213	0.921171	0.0439981	ACS112	0.212151	0.649052	0.0604373	CIHD158	0.796089	0.957714	0.0150726
Clostridium symbiosum_CAG00044	Clostridium symbiosum	Lachnoclostridium	Lachnospiraceae	Clostridiales	Clostridia	Firmicutes	Bacteria	0.431753	0.772826	0.520638	0.838725	0.217875	0.411236	2.01436	0.0130367	0.0617128	-0.0980738	IHD372	0.601475	0.886938	-0.0314439	HC275	0.0546356	0.208531	0.0916563	CIHD158	0.00031741	0.00637229	-0.207559	HF102	0.0479033	0.125007	-0.0788107	MMC269	0.129828	0.485699	0.0560162	IHD372	0.269412	0.825214	-0.0664754	MMC372	0.297383	0.731001	0.0480009	CIHD158	0.00386073	0.0606806	0.162754
Bacteroides caccae_CAG00049	Bacteroides caccae	Bacteroides	Bacteroidaceae	Bacteroidales	Bacteroidia	Bacteroidetes	Bacteria	30.3645	33.2513	25.8034	29.9431	31.0432	30.7002	27.8605	0.746313	0.825588	-0.0154215	IHD372	0.641484	0.897585	-0.0361497	HC275	0.446705	0.635316	0.0446824	CIHD158	0.922631	0.96868	-0.00682329	HF102	0.0539772	0.134758	-0.0951743	MMC269	0.185209	0.552212	-0.058914	MMC372	0.167823	0.757158	-0.104615	MMC372	0.594589	0.893521	-0.0299217	MMC372	0.291832	0.677596	-0.0715569
Bacteroides thetaiotaomicron_CAG00050	Bacteroides thetaiotaomicron	Bacteroides	Bacteroidaceae	Bacteroidales	Bacteroidia	Bacteroidetes	Bacteria	45.9411	49.1216	48.802	45.8581	36.3532	49.0257	47.9239	0.650274	0.768314	0.0218062	HC275	0.154417	0.534214	-0.111444	HC275	0.49216	0.664416	0.0406476	CIHD158	0.428807	0.656252	0.0557712	HC275	0.871618	0.930353	-0.00803828	MMC269	0.522808	0.819628	-0.0286029	MMC372	0.132575	0.729966	-0.114658	MMC372	0.558645	0.882284	0.0330401	CIHD158	0.348423	0.725716	-0.0639749
Parabacteroides goldsteinii_CAG00052	Parabacteroides goldsteinii	Parabacteroides	Tannerellaceae	Bacteroidales	Bacteroidia	Bacteroidetes	Bacteria	2.77813	2.48333	2.15842	2.92037	1.67932	3.61348	2.73158	0.76348	0.838218	-0.0118092	IHD372	0.530403	0.84981	-0.0396257	HC275	0.619243	0.761262	0.0240349	CIHD158	0.588291	0.788792	-0.0310521	HF102	0.851081	0.912409	-0.00758715	MMC269	0.863808	0.935685	-0.00634128	MMC372	0.325441	0.862714	-0.0617328	MMC372	0.881771	0.982892	0.00697925	CIHD158	0.802765	0.957714	0.0141287
unclassified Firmicutes_CAG00054	unclassified Firmicutes	unclassified Firmicutes	unclassified Firmicutes	unclassified Firmicutes	unclassified Firmicutes	Firmicutes	Bacteria	0.447457	0.342256	0.105186	0.146341	0.0412223	0.133563	0.247618	0.863668	0.915137	-0.00286829	IHD372	0.903282	0.965532	0.00331551	ACS112	0.947862	0.969133	0.00134496	CIHD158	0.837346	0.917933	-0.00502554	HF102	0.499497	0.638489	-0.0122215	MMC269	0.857403	0.935685	-0.00288891	MMC372	0.92757	0.988595	-0.00255061	MMC372	0.826356	0.97702	-0.00445484	MMC372	0.982323	0.997604	-0.000578545
Roseburia sp. CAG:182_CAG00055	Roseburia sp. CAG:182	Roseburia	Lachnospiraceae	Clostridiales	Clostridia	Firmicutes	Bacteria	1.98383	1.70934	1.00415	1.0483	1.61322	1.17037	0.416406	0.000699395	0.00809299	0.136718	HC275	0.552576	0.858909	-0.0409626	HC275	0.00930099	0.0797697	-0.131582	HC275	0.000293507	0.00618138	0.218304	HC275	0.0194373	0.0699585	0.0995079	HC275	0.0190296	0.227419	-0.0865778	MMC372	0.921489	0.988595	0.00645624	ACS112	0.0816661	0.45102	-0.0821361	MMC372	0.00370067	0.0606806	-0.164946
Ruminococcus bromii 2_CAG00611	Ruminococcus bromii 2	Ruminococcus	Ruminococcaceae	Clostridiales	Clostridia	Firmicutes	Bacteria	10.397	11.2779	14.3069	13.5252	10.4904	12.4394	17.6251	0.145872	0.302964	-0.0690069	IHD372	0.757616	0.923582	0.0238503	ACS112	0.468506	0.650042	0.0422665	CIHD158	0.0340106	0.14149	-0.147375	HF102	0.32412	0.4794	-0.0483664	MMC269	0.358924	0.699614	0.0406057	IHD372	0.938894	0.989412	-0.00581859	MMC372	0.835046	0.97702	0.0116383	CIHD158	0.0671153	0.337428	0.123596
Coprococcus eutactus 2_CAG00490	Coprococcus eutactus 2	Coprococcus	Lachnospiraceae	Clostridiales	Clostridia	Firmicutes	Bacteria	7.60997	7.84531	4.69189	7.35123	7.69853	7.72593	6.47119	0.810663	0.875516	0.010381	HC275	0.652896	0.901441	-0.0318717	HC275	0.928207	0.956733	0.00483188	CIHD158	0.766952	0.880827	0.0189173	HC275	0.58031	0.696954	0.024689	HC275	0.706543	0.908102	-0.0151779	MMC372	0.587634	0.924088	-0.0373824	MMC372	0.997382	0.997382	0.000185618	CIHD158	0.704295	0.915207	-0.0234159
unclassified_CAG00064	unclassified	unclassified	unclassified	unclassified	unclassified	unclassified	unclassified	1.75268	1.71646	1.83467	1.18663	2.02638	0.803511	1.17351	0.00379739	0.0282451	0.112619	HC275	0.63067	0.894472	-0.0320321	HC275	0.000591506	0.0156629	-0.165156	HC275	0.137612	0.335516	0.0880082	HC275	0.810721	0.880798	0.0102256	HC275	0.000786086	0.0477547	-0.123964	MMC372	0.535492	0.924088	-0.04077	MMC372	0.000151482	0.029766	-0.178027	MMC372	0.0902136	0.371558	-0.0988399
Gemmiger formicilis_CAG00601	Gemmiger formicilis	Gemmiger	Ruminococcaceae	Clostridiales	Clostridia	Firmicutes	Bacteria	24.7144	22.7791	23.4355	26.3225	24.8712	27.3135	25.8058	0.744253	0.825588	-0.0156856	IHD372	0.953118	0.977247	-0.00465241	HC275	0.156769	0.364029	0.083736	CIHD158	0.253273	0.487445	0.0804086	HC275	0.418496	0.562884	0.0401367	HC275	0.543563	0.833073	0.0271629	IHD372	0.94743	0.989412	0.00506137	ACS112	0.0913347	0.465615	0.0952593	CIHD158	0.320481	0.705982	-0.0676593
unclassified Lachnoclostridium_CAG00103	unclassified Lachnoclostridium	Lachnoclostridium	Lachnospiraceae	Clostridiales	Clostridia	Firmicutes	Bacteria	0.110398	0.116488	0.171674	0.287797	0.306025	0.222315	0.381291	0.015648	0.0691358	-0.0830003	IHD372	0.15388	0.534214	0.0759358	ACS112	0.384919	0.58783	0.0346949	CIHD158	0.000871139	0.0113404	-0.16764	HF102	0.739618	0.8257	-0.0110595	MMC269	0.00796054	0.145081	0.0839125	IHD372	0.136278	0.729966	0.0766778	ACS112	0.348497	0.781707	0.0355459	CIHD158	0.000434545	0.0288247	0.168783
Firmicutes bacterium CAG:176_CAG00766	Firmicutes bacterium CAG:176	unclassified Firmicutes	unclassified Firmicutes	unclassified Firmicutes	unclassified Firmicutes	Firmicutes	Bacteria	20.0349	15.5488	10.6941	16.2865	19.2145	16.5119	13.6797	0.00433424	0.0295296	0.131773	HC275	0.285122	0.6904	-0.0814439	HC275	0.0158984	0.112524	-0.137883	HC275	0.018924	0.0932135	0.160204	HC275	0.000532981	0.00441527	0.1654	HC275	0.449579	0.785954	-0.0321894	MMC372	0.793776	0.98524	0.0191296	ACS112	0.456831	0.820561	-0.0400936	MMC372	0.369479	0.739972	-0.0584331
Akkermansia muciniphila_CAG00301	Akkermansia muciniphila	Akkermansia	Akkermansiaceae	Verrucomicrobiales	Verrucomicrobiae	Verrucomicrobia	Bacteria	20.5671	17.2886	16.1338	17.2805	23.2347	12.89	19.9335	0.0740315	0.196967	0.0827723	HC275	0.451931	0.800096	-0.0570053	HC275	0.0625888	0.222572	-0.106351	HC275	0.349611	0.587249	0.0637794	HC275	0.122493	0.237494	0.0741763	HC275	0.476611	0.787867	-0.030651	MMC372	0.871242	0.985709	-0.011956	MMC372	0.353529	0.783486	-0.0504696	MMC372	0.850548	0.971865	-0.0124235
unclassified Butyricimonas_CAG00146	unclassified Butyricimonas	Butyricimonas	Odoribacteraceae	Bacteroidales	Bacteroidia	Bacteroidetes	Bacteria	1.54825	1.50399	0.783233	1.78173	0.774571	1.68611	2.70811	0.444994	0.599631	0.0251905	HC275	0.159559	0.534946	-0.0758289	HC275	0.209128	0.434865	-0.05066	HC275	0.277266	0.517249	-0.0552809	HF102	0.151116	0.272916	0.0481203	HC275	0.819063	0.932533	-0.00689581	MMC372	0.265376	0.825214	-0.0567512	MMC372	0.398387	0.786884	-0.0317407	MMC372	0.130456	0.438261	0.0719527
Clostridium sp. AT4_CAG00088	Clostridium sp. AT4	Clostridium	Clostridiaceae	Clostridiales	Clostridia	Firmicutes	Bacteria	0.55172	2.2795	4.69764	1.3327	0.507119	1.58971	1.54188	0.000223348	0.00361824	-0.112103	IHD372	0.0307616	0.310743	0.0943316	ACS112	0.000494183	0.0150108	0.124483	CIHD158	0.00897895	0.054362	-0.105373	HF102	1.80534e-06	6.26711e-05	-0.155981	MMC269	0.682335	0.899057	0.0127631	IHD372	0.910047	0.988595	-0.00593815	MMC372	0.51811	0.851104	0.0254297	CIHD158	0.894187	0.974383	0.00627265
Eubacterium siraeum_CAG00653	Eubacterium siraeum	Ruminiclostridium	Ruminococcaceae	Clostridiales	Clostridia	Firmicutes	Bacteria	27.221	19.6156	12.5295	29.7648	28.503	21.7726	43.8397	0.463937	0.616047	-0.0351275	IHD372	0.656667	0.901525	0.0347594	ACS112	0.766404	0.856915	-0.0175342	HC275	0.0833013	0.241939	-0.121798	HF102	0.000590179	0.00467164	0.169323	HC275	0.00054464	0.0427027	0.153613	IHD372	0.0339381	0.669316	0.160131	ACS112	0.0705125	0.428364	0.101088	CIHD158	0.00051402	0.0288247	0.234798
Blautia hydrogenotrophica_CAG00070	Blautia hydrogenotrophica	Blautia	Lachnospiraceae	Clostridiales	Clostridia	Firmicutes	Bacteria	0.015805	0.040108	0.055368	0.0179512	0.00384264	0.0168463	0.0305435	0.943988	0.966527	0.00133213	HC275	0.166089	0.540531	-0.0396791	HC275	0.794262	0.877299	-0.00597758	HC275	0.231878	0.464393	-0.0355873	HF102	0.489978	0.631085	-0.0142447	MMC269	0.583051	0.848109	-0.00997254	MMC372	0.11259	0.729966	-0.047824	MMC372	0.524187	0.851104	-0.0146267	MMC372	0.371675	0.740304	0.0265826
Oscillibacter sp. 57_20_CAG01051	Oscillibacter sp. 57_20	Oscillibacter	Oscillospiraceae	Clostridiales	Clostridia	Firmicutes	Bacteria	17.3653	15.798	16.8509	16.4809	13.4292	19.2187	14.3213	0.330077	0.502351	0.0466247	HC275	0.396917	0.775745	-0.0662032	HC275	0.789765	0.873655	0.015741	CIHD158	0.0563964	0.194848	0.133973	HC275	0.0228024	0.078042	0.112427	HC275	0.684945	0.899057	0.0180042	IHD372	0.968469	0.990878	0.00302885	ACS112	0.180188	0.61402	0.0750269	CIHD158	0.342726	0.72439	-0.0640967
Bacteroides cellulosilyticus_CAG00071	Bacteroides cellulosilyticus	Bacteroides	Bacteroidaceae	Bacteroidales	Bacteroidia	Bacteroidetes	Bacteria	42.3613	39.4362	32.4949	40.5145	18.3162	42.5195	54.186	0.42395	0.584886	0.0375998	HC275	0.132218	0.518209	-0.115187	HC275	0.626665	0.766508	0.0282939	CIHD158	0.209087	0.440595	0.0864147	HC275	0.425237	0.570898	0.038879	HC275	0.95065	0.973974	-0.00271897	MMC372	0.302962	0.851479	-0.0768771	MMC372	0.215488	0.649052	0.0687345	CIHD158	0.342818	0.72439	-0.0632746
Blautia sp. CAG:52 & sp. 2789STDY5834917_CAG00112	Blautia sp. CAG:52 & sp. 2789STDY5834917	Blautia	Lachnospiraceae	Clostridiales	Clostridia	Firmicutes	Bacteria	4.42893	4.05039	4.34298	3.46674	3.36567	3.75242	3.07531	0.0141102	0.0646937	0.117684	HC275	0.184358	0.561822	-0.10385	HC275	0.165506	0.374702	-0.081868	HC275	0.00781188	0.0495206	0.187007	HC275	0.0503082	0.128785	0.0969515	HC275	0.252607	0.619397	-0.0509449	MMC372	0.618537	0.933934	-0.0378607	MMC372	0.788988	0.976386	-0.0150536	MMC372	0.0773438	0.354614	-0.11982
Clostridium sp. CAG:7_CAG00079	Clostridium sp. CAG:7	unclassified Clostridiales	unclassified Clostridiales	Clostridiales	Clostridia	Firmicutes	Bacteria	18.9799	27.9248	35.5546	17.531	14.6901	17.0776	20.4454	0.00204067	0.018366	0.148299	HC275	0.107274	0.4716	-0.12615	HC275	0.0248706	0.146377	-0.132752	HC275	0.00679758	0.0446436	0.190725	HC275	0.566031	0.692655	-0.0285167	MMC269	0.00274756	0.0741841	-0.1339	MMC372	0.152013	0.742147	-0.109198	MMC372	0.0311102	0.349081	-0.121654	MMC372	0.0111716	0.116344	-0.172863
Bacteroides fragilis 2_CAG00081	Bacteroides fragilis 2	Bacteroides	Bacteroidaceae	Bacteroidales	Bacteroidia	Bacteroidetes	Bacteria	0.42735	0.593829	2.02999	0.638688	1.16468	0.132159	1.06774	0.227434	0.386586	0.020486	HC275	0.842959	0.947029	0.00620321	ACS112	0.0455016	0.194895	-0.0403985	HC275	0.763646	0.880804	0.00821246	HC275	0.763285	0.843083	-0.00604238	MMC269	0.200317	0.572615	-0.0205354	MMC372	0.847835	0.985709	0.00581859	ACS112	0.0425564	0.387746	-0.0401678	MMC372	0.748957	0.93907	-0.00846503
Erysipelatoclostridium ramosum_CAG00082	Erysipelatoclostridium ramosum	Erysipelatoclostridium	Erysipelotrichaceae	Erysipelotrichales	Erysipelotrichia	Firmicutes	Bacteria	0.120235	0.234977	0.173166	0.477229	0.0983514	0.33403	1.00162	0.0834919	0.212817	-0.0530573	IHD372	0.982522	0.990676	0.00106952	ACS112	0.0773833	0.242299	0.0657534	CIHD158	0.101664	0.275584	-0.071951	HF102	0.0550176	0.136887	-0.0609979	MMC269	0.547438	0.834899	0.0177538	IHD372	0.502757	0.921171	-0.0326797	MMC372	0.422365	0.801337	0.0298845	CIHD158	0.418423	0.764487	0.0363874
Bacteroides massiliensis_CAG00086	Bacteroides massiliensis	Bacteroides	Bacteroidaceae	Bacteroidales	Bacteroidia	Bacteroidetes	Bacteria	7.50347	9.87042	12.53	8.00724	7.91992	9.14086	6.21431	0.826545	0.886105	0.00910891	HC275	0.678672	0.907802	-0.0280214	HC275	0.642531	0.783287	0.0239601	CIHD158	0.421804	0.65091	0.048907	HC275	0.115108	0.228311	-0.0697471	MMC269	0.0768981	0.387437	-0.0703265	MMC372	0.200044	0.766192	-0.0879165	MMC372	0.485049	0.832154	-0.0355273	MMC372	0.0630131	0.328118	-0.113973
Anaerostipes caccae_CAG00090	Anaerostipes caccae	Anaerostipes	Lachnospiraceae	Clostridiales	Clostridia	Firmicutes	Bacteria	0.0129809	0.0238722	0.0199182	0.0158047	0.00162843	0.0227076	0.0153119	0.0443597	0.141005	-0.0283348	IHD372	0.994751	0.997487	0.000160428	ACS112	0.089337	0.259675	0.0265504	CIHD158	0.00823764	0.0509072	-0.0527886	HF102	0.000218227	0.00224066	-0.0681066	MMC269	0.331657	0.67674	-0.0167521	MMC372	0.124407	0.729966	-0.045393	MMC372	0.414041	0.798213	-0.0181535	MMC372	0.794039	0.957714	0.00742974
Akkermansia sp. CAG:344_CAG00095	Akkermansia sp. CAG:344	Akkermansia	Akkermansiaceae	Verrucomicrobiales	Verrucomicrobiae	Verrucomicrobia	Bacteria	3.16468	1.65975	2.4172	2.88654	2.61725	3.18693	2.59951	0.503778	0.647806	0.0165257	HC275	0.931457	0.973497	-0.00363636	HC275	0.310954	0.538445	-0.0305355	HC275	0.928651	0.96868	0.00339122	HC275	0.323628	0.4794	0.0248804	HC275	0.330446	0.676672	0.0203833	IHD372	0.332348	0.868392	0.0339152	ACS112	0.807525	0.976386	0.00618109	CIHD158	0.289366	0.677596	0.0333425
Clostridium saudiense_CAG00100	Clostridium saudiense	Clostridium	Clostridiaceae	Clostridiales	Clostridia	Firmicutes	Bacteria	0.25369	0.233932	0.176144	0.276829	0.308198	0.247347	0.301224	0.0365505	0.122088	-0.0742034	IHD372	0.0882637	0.47029	0.0950802	ACS112	0.0421512	0.185701	0.0873474	CIHD158	0.454851	0.675286	-0.0366905	HF102	0.974596	0.988151	0.00109364	HC275	0.0341083	0.27343	0.0698793	IHD372	0.0904747	0.695584	0.0924597	ACS112	0.042767	0.387746	0.0831941	CIHD158	0.521415	0.825496	0.0307847
unclassified_CAG00097	unclassified	unclassified	unclassified	unclassified	unclassified	unclassified	unclassified	0.262023	0.180587	0.0820143	0.438594	0.0543898	0.754112	0.214554	0.542937	0.685963	0.0137534	HC275	0.436514	0.793061	-0.028984	HC275	0.722551	0.828821	-0.0100872	HC275	0.812643	0.906283	0.00813075	HC275	0.153947	0.277104	0.031784	HC275	0.968199	0.984403	0.000813903	IHD372	0.680304	0.94348	-0.0140284	MMC372	0.865893	0.98128	0.00434347	CIHD158	0.838232	0.963835	0.006364
unclassified Clostridiales_CAG00099	unclassified Clostridiales	unclassified Clostridiales	unclassified Clostridiales	Clostridiales	Clostridia	Firmicutes	Bacteria	0.0794453	0.136334	0.0981137	0.151017	0.270168	0.133596	0.0885593	0.423564	0.584886	-0.0233783	IHD372	0.0392833	0.330803	0.0999465	ACS112	0.28048	0.508454	-0.0359153	HC275	0.151026	0.357461	-0.062145	HF102	0.206678	0.34877	0.0347232	HC275	0.0341899	0.27343	0.0542274	IHD372	0.00256914	0.424174	0.129364	ACS112	0.879596	0.981968	-0.00445484	MMC372	0.0149196	0.134277	0.0930849
Ruminococcus sp. CAG:17 & Blautia sp. 2789STDY5608880_CAG00101	Ruminococcus sp. CAG:17 & Blautia sp. 2789STDY5608880	Blautia	Lachnospiraceae	Clostridiales	Clostridia	Firmicutes	Bacteria	2.5949	2.62906	2.27228	2.64556	2.8253	2.34921	2.99437	0.0446807	0.141005	0.0943894	HC275	0.416655	0.78284	0.0628877	ACS112	0.0379126	0.17604	-0.120249	HC275	0.0126172	0.0713021	0.172135	HC275	0.371861	0.523333	0.043568	HC275	0.0538007	0.33811	-0.084297	MMC372	0.334537	0.870634	0.0725331	ACS112	0.0456705	0.387746	-0.110332	MMC372	0.0154938	0.136638	-0.161414
unclassified Lachnospiraceae_CAG00102	unclassified Lachnospiraceae	unclassified Lachnospiraceae	Lachnospiraceae	Clostridiales	Clostridia	Firmicutes	Bacteria	0.529956	0.342248	0.407806	0.675231	0.54362	0.619099	0.867869	0.934197	0.962733	-0.00344434	IHD372	0.183917	0.561822	-0.0886631	HC275	0.941314	0.965145	-0.0037858	HC275	0.165459	0.380504	-0.0856793	HF102	0.000187199	0.0020995	0.149774	HC275	0.00122096	0.0554237	0.117891	IHD372	0.642836	0.936161	0.02718	ACS112	0.0129466	0.286612	0.111668	CIHD158	0.000298725	0.0272213	0.197406
Clostridium sp. CAG:62_CAG00580	Clostridium sp. CAG:62	unclassified Clostridiales	unclassified Clostridiales	Clostridiales	Clostridia	Firmicutes	Bacteria	18.5782	12.0656	10.6424	13.1804	12.6395	13.6278	12.8595	0.0209842	0.0849861	0.110579	HC275	0.168602	0.54627	-0.10754	HC275	0.0939315	0.264215	-0.0988543	HC275	0.0599975	0.201021	0.132135	HC275	8.89184e-06	0.00018006	0.219221	HC275	0.172431	0.53182	0.0605061	IHD372	0.385317	0.878624	0.0655189	ACS112	0.174043	0.61402	0.0760664	CIHD158	0.644357	0.880014	0.0311501
Bacteroidales bacterium H8 & H9 & Prevotella sp. CAG:279_CAG00487	Bacteroidales bacterium H8 & H9 & Prevotella sp. CAG:279	Prevotella	Prevotellaceae	Bacteroidales	Bacteroidia	Bacteroidetes	Bacteria	5.01709	4.17867	7.08059	5.17261	3.22363	6.94224	3.75873	0.118407	0.262367	-0.0489289	IHD372	0.144369	0.534214	0.0725134	ACS112	0.159078	0.366988	0.0531009	CIHD158	0.581566	0.783663	-0.0240654	HF102	0.453996	0.59633	-0.0233493	MMC269	0.243895	0.606825	0.0343807	IHD372	0.254151	0.825214	0.0565519	ACS112	0.285262	0.72207	0.0392397	CIHD158	0.828176	0.962889	0.00946987
unclassified_CAG00110	unclassified	unclassified	unclassified	unclassified	unclassified	unclassified	unclassified	0.446862	0.538762	0.592573	0.444716	0.572956	0.383096	0.447818	0.31535	0.491219	0.0173657	HC275	0.412824	0.781684	-0.0241711	HC275	0.570192	0.725428	-0.0127024	HC275	0.455316	0.675286	0.0198161	HC275	0.394163	0.544132	-0.0178264	MMC269	0.136782	0.496737	-0.0253204	MMC372	0.299653	0.848877	-0.0318827	MMC372	0.359212	0.783637	-0.020715	MMC372	0.309265	0.698001	-0.0278615
Clostridium scindens 1_CAG00113	Clostridium scindens 1	Lachnoclostridium	Lachnospiraceae	Clostridiales	Clostridia	Firmicutes	Bacteria	0.0319381	0.0802442	0.1098	0.0645786	0	0.0313859	0.16837	0.943937	0.966527	-0.00139214	IHD372	0.0422012	0.330803	-0.0581818	HC275	0.68145	0.803846	0.0101619	CIHD158	0.284182	0.524133	-0.032523	HF102	0.0466014	0.123536	-0.04689	MMC269	0.189912	0.55825	-0.0267246	MMC372	0.0118688	0.599258	-0.0867209	MMC372	0.506823	0.843603	-0.0178194	MMC372	0.893466	0.974383	0.00450656
unclassified Lachnospiraceae_CAG00115	unclassified Lachnospiraceae	unclassified Lachnospiraceae	Lachnospiraceae	Clostridiales	Clostridia	Firmicutes	Bacteria	0.131419	0.266769	0.0062753	0.171512	0.0234366	0.280999	0.105039	0.366946	0.532876	-0.0161656	IHD372	0.675189	0.907802	-0.0109091	HC275	0.193769	0.419163	0.0290411	CIHD158	0.530981	0.737304	-0.0157303	HF102	0.108364	0.221903	-0.031661	MMC269	0.513784	0.814831	-0.0122801	MMC372	0.214701	0.789498	-0.0395345	MMC372	0.960965	0.988608	0.00122508	CIHD158	0.642684	0.880014	-0.013611
Bacteroides nordii_CAG00116	Bacteroides nordii	Bacteroides	Bacteroidaceae	Bacteroidales	Bacteroidia	Bacteroidetes	Bacteria	2.96373	2.30524	2.09926	3.36668	4.55177	3.64979	1.99679	0.579809	0.717625	0.0237384	HC275	0.11819	0.486781	-0.108984	HC275	0.256875	0.481393	0.0610212	CIHD158	0.118202	0.30268	0.0976507	HC275	0.580917	0.696954	-0.0249487	MMC269	0.290786	0.638504	-0.0426091	MMC372	0.057962	0.695584	-0.130958	MMC372	0.385415	0.786884	0.0449939	CIHD158	0.0535669	0.302715	-0.118815
Parabacteroides merdae_CAG00117	Parabacteroides merdae	Parabacteroides	Tannerellaceae	Bacteroidales	Bacteroidia	Bacteroidetes	Bacteria	38.8472	39.6416	39.894	46.5272	41.8725	55.2447	35.7829	0.320702	0.496373	-0.0475368	IHD372	0.812817	0.94204	-0.0185027	HC275	0.0647889	0.224381	0.108742	CIHD158	0.973033	0.983829	0.00241062	HC275	0.398978	0.546787	-0.0417772	MMC269	0.957328	0.97744	-0.00239699	MMC372	0.316846	0.860006	-0.0761996	MMC372	0.26285	0.696792	0.0630917	CIHD158	0.432557	0.778603	-0.0534393
Bacteroides vulgatus_CAG00118	Bacteroides vulgatus	Bacteroides	Bacteroidaceae	Bacteroidales	Bacteroidia	Bacteroidetes	Bacteria	216.958	227.68	245.982	205.899	180.364	230.682	184.754	0.959031	0.976099	-0.00248425	IHD372	0.330143	0.730297	-0.0763102	HC275	0.195402	0.41978	0.0766625	CIHD158	0.403028	0.638608	0.058999	HC275	0.181713	0.317093	-0.0663841	MMC269	0.536187	0.830584	-0.0277174	MMC372	0.170554	0.757158	-0.104575	MMC372	0.400542	0.786884	0.0475183	CIHD158	0.17589	0.521234	-0.092415
Bacteroides finegoldii_CAG00121	Bacteroides finegoldii	Bacteroides	Bacteroidaceae	Bacteroidales	Bacteroidia	Bacteroidetes	Bacteria	4.12032	3.21353	4.71419	5.078	7.94894	4.37985	4.02973	0.380869	0.5509	-0.0344314	IHD372	0.0866751	0.47029	0.110214	ACS112	0.534692	0.696055	0.0297883	CIHD158	0.778474	0.886909	0.0158529	HC275	0.682637	0.780888	-0.0165414	MMC269	0.56486	0.84555	0.0212598	IHD372	0.119878	0.729966	0.0987566	ACS112	0.721687	0.954878	0.0165572	CIHD158	0.586533	0.846699	-0.0302366
unclassified Clostridiales_CAG00123	unclassified Clostridiales	unclassified Clostridiales	unclassified Clostridiales	Clostridiales	Clostridia	Firmicutes	Bacteria	0.172892	0.126614	0.188211	0.155352	0.111376	0.224439	0.0756166	0.768208	0.841546	0.00814881	HC275	0.75668	0.923582	-0.0140107	HC275	0.679747	0.803137	0.0144458	CIHD158	0.303137	0.545647	0.0407354	HC275	0.116412	0.22936	0.0419139	HC275	0.209397	0.580419	0.0300071	IHD372	0.528449	0.924088	0.0246294	ACS112	0.0831024	0.452102	0.0525114	CIHD158	0.935373	0.988891	-0.00280138
Clostridium sp. CAG:58_CAG00267	Clostridium sp. CAG:58	unclassified Clostridiales	unclassified Clostridiales	Clostridiales	Clostridia	Firmicutes	Bacteria	4.38891	5.69071	6.63383	5.67691	3.78498	7.0959	4.79463	0.217335	0.380677	-0.0551215	IHD372	0.734325	0.923582	0.0245989	ACS112	0.0116241	0.092057	0.139377	CIHD158	0.354302	0.5924	0.0597753	HC275	0.00496249	0.0227738	-0.132303	MMC269	0.155758	0.502698	-0.0605776	MMC372	0.178644	0.757158	-0.0985972	MMC372	0.564286	0.882284	0.0313324	CIHD158	0.00516	0.069172	-0.182303
unclassified Clostridiales_CAG00010_1	unclassified Clostridiales	unclassified Clostridiales	unclassified Clostridiales	Clostridiales	Clostridia	Firmicutes	Bacteria	0.922936	0.663954	0.477716	0.726496	0.541813	0.707555	0.898674	0.000772846	0.00863292	0.152667	HC275	0.00459374	0.151119	-0.213262	HC275	0.0138912	0.100318	-0.139427	HC275	0.0586773	0.199887	0.12809	HC275	2.56407e-06	7.78836e-05	0.221162	HC275	0.475998	0.787867	-0.0294883	MMC372	0.213892	0.789498	-0.0882353	MMC372	0.803173	0.976386	-0.0131418	MMC372	0.857899	0.973105	-0.0114187
Blautia producta 2_CAG00128	Blautia producta 2	Blautia	Lachnospiraceae	Clostridiales	Clostridia	Firmicutes	Bacteria	0.0048985	0.056863	0.0147583	0.0238551	0	0.0267393	0.0373501	0.0333234	0.114001	-0.0381158	IHD372	0.156087	0.534214	-0.0290909	HC275	0.0252998	0.146377	0.0476463	CIHD158	0.00420226	0.0312596	-0.0738304	HF102	0.000781348	0.00558434	-0.0702392	MMC269	0.621184	0.859285	-0.00989205	MMC372	0.0191613	0.599258	-0.0758808	MMC372	0.994286	0.997021	-0.00020418	MMC372	0.445587	0.778885	0.0246338
unclassified Lachnoclostridium_CAG00333	unclassified Lachnoclostridium	Lachnoclostridium	Lachnospiraceae	Clostridiales	Clostridia	Firmicutes	Bacteria	0.0317272	0.0372135	0.0530984	0.171472	0.187813	0.137494	0.214726	1.78375e-05	0.000812723	-0.117744	IHD372	0.0410388	0.330803	0.0734759	ACS112	3.97301e-05	0.00222794	0.130461	CIHD158	0.000241645	0.00569983	-0.130705	HF102	0.0592709	0.142133	-0.0453589	MMC269	0.002239	0.0655997	0.0818196	IHD372	0.372463	0.877219	0.0366252	ACS112	0.00381298	0.185311	0.0949623	CIHD158	0.0139293	0.129082	0.09479
Bifidobacterium pseudocatenulatum_CAG00342	Bifidobacterium pseudocatenulatum	Bifidobacterium	Bifidobacteriaceae	Bifidobacteriales	Actinobacteria	Actinobacteria	Bacteria	1.78557	1.33298	3.83238	1.33656	1.16394	1.22956	1.64397	0.952487	0.972498	-0.00226823	IHD372	0.53279	0.850731	0.0387166	ACS112	0.815443	0.890155	0.010934	CIHD158	0.463616	0.680033	0.0397957	HC275	0.910664	0.947039	0.0043609	HC275	0.88061	0.941297	0.00530378	IHD372	0.494138	0.920419	0.0412881	ACS112	0.759381	0.972544	0.0136801	CIHD158	0.49643	0.801138	-0.0359307
unclassified Desulfovibrionaceae_CAG00129	unclassified Desulfovibrionaceae	unclassified Desulfovibrionaceae	Desulfovibrionaceae	Desulfovibrionales	Deltaproteobacteria	Proteobacteria	Bacteria	1.20317	1.5379	0.881948	1.49142	0.616267	1.99515	1.33372	0.814259	0.878098	0.00805281	HC275	0.465312	0.806769	-0.0405348	HC275	0.69186	0.808279	0.0169863	CIHD158	0.628007	0.813947	0.0243105	HC275	0.952021	0.973329	0.00215995	HC275	0.535447	0.830584	-0.0200345	MMC372	0.340766	0.872589	-0.0526861	MMC372	0.914436	0.98613	0.0044734	CIHD158	0.47645	0.791253	-0.0352913
Bacteroides congonensis_CAG00131	Bacteroides congonensis	Bacteroides	Bacteroidaceae	Bacteroidales	Bacteroidia	Bacteroidetes	Bacteria	0.194306	1.1065	1.17679	0.966385	0.0467444	1.24619	1.21002	0.435779	0.592538	0.0159256	HC275	0.186754	0.561822	-0.0439572	HC275	0.903128	0.941889	-0.00323786	HC275	0.621064	0.812847	0.0153218	HC275	0.0711119	0.164052	-0.0454819	MMC269	0.020233	0.236763	-0.0498627	MMC372	0.0441134	0.680925	-0.077714	MMC372	0.192165	0.629764	-0.037532	MMC372	0.16217	0.50725	-0.0488109
Bacteroides coprophilus_CAG00132	Bacteroides coprophilus	Bacteroides	Bacteroidaceae	Bacteroidales	Bacteroidia	Bacteroidetes	Bacteria	1.2112	1.37652	1.16284	1.41117	0.290459	1.25508	2.5235	0.268227	0.4404	-0.0242544	IHD372	0.497224	0.82381	0.0231016	ACS112	0.286785	0.510911	0.0281445	CIHD158	0.537243	0.743169	-0.0187538	HF102	0.214867	0.359262	-0.028298	MMC269	0.822341	0.932533	0.00482975	IHD372	0.932759	0.9893	0.00310856	ACS112	0.749653	0.965766	0.00866837	CIHD158	0.996987	0.998574	-0.000152249
Cloacibacillus porcorum_CAG00134	Cloacibacillus porcorum	Cloacibacillus	Synergistaceae	Synergistales	Synergistia	Synergistetes	Bacteria	0.109272	0.105572	0.0162167	0.0759676	0.0756422	0.103292	0.0313921	0.693052	0.791059	-0.00817282	IHD372	0.577801	0.878271	-0.017754	HC275	0.402744	0.596038	0.0217684	CIHD158	0.849594	0.928567	-0.00567926	HF102	0.329041	0.482637	-0.0217635	MMC269	0.741058	0.915657	-0.00668116	MMC372	0.347659	0.873167	-0.0319225	MMC372	0.797217	0.976386	0.00675651	CIHD158	0.76167	0.941707	-0.00943942
Bacteroides eggerthii_CAG00135	Bacteroides eggerthii	Bacteroides	Bacteroidaceae	Bacteroidales	Bacteroidia	Bacteroidetes	Bacteria	19.5169	15.2986	14.3004	18.4137	6.19761	28.0038	12.0154	0.935	0.962733	0.00334833	HC275	0.388107	0.775745	-0.0570053	HC275	0.136807	0.3358	0.0764633	CIHD158	0.111728	0.294043	0.0932789	HC275	0.915465	0.949322	0.00451128	HC275	0.861857	0.935685	0.00665432	IHD372	0.467397	0.919766	-0.0470668	MMC372	0.063918	0.427685	0.0908787	CIHD158	0.114481	0.411598	-0.0904662
Enterobacter xiangfangensis_CAG00136	Enterobacter xiangfangensis	Enterobacter	Enterobacteriaceae	Enterobacterales	Gammaproteobacteria	Proteobacteria	Bacteria	0.0500684	0.150812	0.0674873	0.135625	0.0980665	0.217558	0.0299141	0.115132	0.260761	-0.030063	IHD372	0.871812	0.959317	0.00438503	ACS112	0.0181893	0.118393	0.0572852	CIHD158	0.837346	0.917933	-0.00502554	HF102	0.0802967	0.17901	-0.0350239	MMC269	0.901057	0.9465	-0.00249537	MMC372	0.391445	0.883477	-0.0286944	MMC372	0.345111	0.778752	0.0250585	CIHD158	0.352257	0.729532	-0.0276788
Anaeromassilibacillus sp. Marseille-P3371 & Clostridia bacterium UC5.1-1E11_CAG00137	Anaeromassilibacillus sp. Marseille-P3371 & Clostridia bacterium UC5.1-1E11	Anaeromassilibacillus	Ruminococcaceae	Clostridiales	Clostridia	Firmicutes	Bacteria	0.231551	0.271807	0.185085	0.407623	0.325987	0.3289	0.599138	0.377125	0.546568	-0.0240984	IHD372	0.635709	0.896386	-0.0197861	HC275	0.211528	0.435847	0.0422914	CIHD158	0.478145	0.692978	-0.0277835	HF102	0.0578855	0.141132	-0.056637	MMC269	0.630354	0.867034	-0.0130672	MMC372	0.210837	0.789498	-0.0575482	MMC372	0.876694	0.98128	0.00545718	CIHD158	0.821981	0.962804	-0.00946987
Alistipes shahii_CAG00384	Alistipes shahii	Alistipes	Rikenellaceae	Bacteroidales	Bacteroidia	Bacteroidetes	Bacteria	44.959	33.4226	31.6438	39.5284	35.4012	40.3682	41.3042	0.6401	0.759988	0.0224542	HC275	0.243593	0.649099	-0.0912299	HC275	0.517876	0.680449	0.0382316	CIHD158	0.323638	0.567144	0.0694586	HC275	0.050968	0.129915	0.0968284	HC275	0.475495	0.787867	0.0318853	IHD372	0.510621	0.924088	-0.0501355	MMC372	0.0767548	0.446976	0.0998255	CIHD158	0.804302	0.957714	-0.0168996
unclassified_CAG00170	unclassified	unclassified	unclassified	unclassified	unclassified	unclassified	unclassified	1.48348	1.38208	1.76103	1.15632	0.918976	1.12803	1.38405	0.0112769	0.0566954	0.107579	HC275	0.0538794	0.385079	-0.136203	HC275	0.0620817	0.222572	-0.0989788	HC275	0.114788	0.29674	0.0998161	HC275	0.21314	0.358016	0.0557621	HC275	0.0232808	0.236763	-0.0894488	MMC372	0.0886584	0.695584	-0.116292	MMC372	0.110568	0.508586	-0.0803727	MMC372	0.168568	0.513902	-0.0838281
Ruthenibacterium lactatiformans_CAG00140	Ruthenibacterium lactatiformans	Ruthenibacterium	Ruminococcaceae	Clostridiales	Clostridia	Firmicutes	Bacteria	9.6994	8.24324	8.54161	10.8233	6.95971	12.2413	11.4492	0.705404	0.797932	-0.0182058	IHD372	0.158884	0.534946	-0.110374	HC275	0.887234	0.933324	0.00841843	CIHD158	0.0602805	0.201021	-0.132503	HF102	0.112906	0.227371	0.078797	HC275	0.086714	0.411845	0.0767394	IHD372	0.530003	0.924088	-0.0479436	MMC372	0.228089	0.654632	0.0681219	CIHD158	0.00639805	0.0764619	0.186139
Prevotella sp. CAG:386_CAG00534	Prevotella sp. CAG:386	Prevotella	Prevotellaceae	Bacteroidales	Bacteroidia	Bacteroidetes	Bacteria	7.53146	11.4166	12.0631	16.1593	3.90033	24.2883	12.1904	0.563686	0.703643	-0.0169577	IHD372	0.621442	0.892982	0.0235829	ACS112	0.561393	0.718767	0.0209215	CIHD158	0.899048	0.962418	-0.00539326	HF102	0.446445	0.591743	-0.0233766	MMC269	0.99795	0.999667	-8.04959e-05	MMC372	0.911084	0.988595	0.0053802	ACS112	0.894826	0.984778	0.00467758	CIHD158	0.77572	0.949257	-0.0120581
Parabacteroides distasonis_CAG00141	Parabacteroides distasonis	Parabacteroides	Tannerellaceae	Bacteroidales	Bacteroidia	Bacteroidetes	Bacteria	65.9716	71.6976	61.6873	78.0668	64.68	81.4409	82.7598	0.0219476	0.0874307	-0.110255	IHD372	0.941738	0.976568	-0.0057754	HC275	0.00830563	0.0733572	0.156214	CIHD158	0.0798273	0.235604	-0.123514	HF102	0.0475779	0.125007	-0.0984552	MMC269	0.424843	0.771051	0.0357491	IHD372	0.227218	0.811971	-0.0921409	MMC372	0.12697	0.535036	0.0862383	CIHD158	0.458356	0.778885	0.0506379
Bacteroides stercoris_CAG00142	Bacteroides stercoris	Bacteroides	Bacteroidaceae	Bacteroidales	Bacteroidia	Bacteroidetes	Bacteria	15.798	14.7814	22.4433	17.9653	8.66535	22.8548	17.0497	0.677873	0.785643	-0.0179898	IHD372	0.900399	0.965281	-0.00887701	HC275	0.344474	0.563153	0.0504608	CIHD158	0.81553	0.906283	0.0147497	HC275	0.442348	0.588452	-0.0344908	MMC269	0.89146	0.943404	-0.00553633	MMC372	0.588835	0.924088	-0.0374621	MMC372	0.572456	0.882284	0.0289565	CIHD158	0.540674	0.835363	-0.0377272
Merdimonas faecis_CAG00165	Merdimonas faecis	Merdimonas	Lachnospiraceae	Clostridiales	Clostridia	Firmicutes	Bacteria	0.0329103	0.0310511	0.0139614	0.108639	0.0438802	0.157501	0.077961	0.00502004	0.0321018	-0.0687549	IHD372	0.366982	0.770444	0.0300535	ACS112	0.0682621	0.229323	0.0496139	CIHD158	0.000221654	0.00569983	-0.129724	HF102	0.768175	0.844008	0.00582365	HC275	0.00209558	0.0655997	0.0686809	IHD372	0.36432	0.877219	0.0294118	ACS112	0.053411	0.409859	0.0494858	CIHD158	8.18635e-05	0.0119357	0.130173
Coprobacillus cateniformis_CAG00148	Coprobacillus cateniformis	Coprobacillus	Erysipelotrichaceae	Erysipelotrichales	Erysipelotrichia	Firmicutes	Bacteria	0.121989	0.210337	0.2128	0.366263	0.31021	0.42425	0.313965	0.0484462	0.149018	-0.0570297	IHD372	0.213654	0.606047	0.0549198	ACS112	0.273766	0.505446	0.0367372	CIHD158	0.0266555	0.121396	-0.0919305	HF102	0.00900274	0.0381569	-0.080164	MMC269	0.782738	0.922234	0.00790648	IHD372	0.89782	0.985709	0.00625697	ACS112	0.752476	0.965766	-0.0111928	MMC372	0.360148	0.735429	0.0404982
unclassified Lachnospiraceae_CAG00149	unclassified Lachnospiraceae	unclassified Lachnospiraceae	Lachnospiraceae	Clostridiales	Clostridia	Firmicutes	Bacteria	0.0740573	0.633263	0.443906	0.255323	0.233232	0.115354	0.501814	0.0236229	0.0925866	-0.0376598	IHD372	0.0303236	0.310743	0.0518182	ACS112	0.0179592	0.118393	0.0464259	CIHD158	0.512522	0.725666	-0.0124617	HF102	0.0235483	0.0794754	-0.0385236	MMC269	0.35507	0.699614	0.0157414	IHD372	0.292947	0.84885	0.0297704	ACS112	0.260684	0.69514	0.0241304	CIHD158	0.711905	0.920722	-0.00873908
Ruminococcus torques_CAG00243	Ruminococcus torques	Blautia	Lachnospiraceae	Clostridiales	Clostridia	Firmicutes	Bacteria	6.39972	10.8858	12.4341	9.6894	5.00651	8.88341	14.5895	0.0121621	0.059586	-0.118788	IHD372	0.579691	0.878271	-0.0424599	HC275	0.0107191	0.0898184	0.148717	CIHD158	0.0054458	0.038173	-0.192891	HF102	3.99162e-06	9.75202e-05	-0.226945	MMC269	0.294863	0.639748	-0.0464998	MMC372	0.00707003	0.46855	-0.203571	MMC372	0.693418	0.943987	-0.0221257	MMC372	0.621193	0.867593	0.0335252
Acidaminococcus intestini_CAG00260	Acidaminococcus intestini	Acidaminococcus	Acidaminococcaceae	Acidaminococcales	Negativicutes	Firmicutes	Bacteria	0.566276	2.68149	4.09246	3.47622	1.29147	4.82643	2.9305	2.36798e-05	0.000863127	-0.106895	IHD372	0.030428	0.310743	0.0704813	ACS112	6.37263e-06	0.000580706	0.134396	CIHD158	0.00376362	0.0297327	-0.0896016	HF102	3.47782e-06	9.05475e-05	-0.123855	MMC269	0.617102	0.857234	0.0137558	IHD372	0.574443	0.924088	-0.0256656	MMC372	0.221936	0.654632	0.0430634	CIHD158	0.919241	0.981152	-0.00420206
unclassified Firmicutes_CAG00152	unclassified Firmicutes	unclassified Firmicutes	unclassified Firmicutes	unclassified Firmicutes	unclassified Firmicutes	Firmicutes	Bacteria	0.470605	0.318391	0.249157	0.469538	0.343495	0.431697	0.627918	0.0189959	0.0791314	0.0874287	HC275	0.0376201	0.330256	-0.12984	HC275	0.0634929	0.223605	-0.0875218	HC275	0.335536	0.579135	0.0548723	HC275	0.00346117	0.0174014	0.112727	HC275	0.646325	0.877229	-0.0151779	MMC372	0.283522	0.840193	-0.0604575	MMC372	0.761759	0.972544	-0.0128262	MMC372	0.76215	0.941707	0.0155598
Flavonifractor sp. An10_CAG00200	Flavonifractor sp. An10	Flavonifractor	unclassified Clostridiales	Clostridiales	Clostridia	Firmicutes	Bacteria	0.17727	0.180796	0.12437	0.361552	0.441654	0.258337	0.469669	0.215171	0.380677	-0.0358236	IHD372	0.303745	0.709899	0.0468449	ACS112	0.403353	0.596038	0.0289913	CIHD158	0.347798	0.586156	-0.0386108	HF102	0.343573	0.496953	0.0252905	HC275	0.0449924	0.318441	0.0518662	IHD372	0.13729	0.729966	0.0621314	ACS112	0.147066	0.555497	0.0456621	CIHD158	0.149634	0.478435	0.0542005
Hafnia paralvei_CAG00153	Hafnia paralvei	Hafnia	Hafniaceae	Enterobacterales	Gammaproteobacteria	Proteobacteria	Bacteria	0.221852	0.942528	0.198478	0.254342	0.042453	0.0724308	0.714651	0.170557	0.333341	0.0261506	HC275	0.734878	0.923582	-0.0115508	HC275	0.247803	0.471719	-0.0280448	HC275	0.240801	0.474443	0.0341982	HC275	0.657598	0.760934	-0.0100068	MMC269	0.0178273	0.216602	-0.046464	MMC372	0.383692	0.878624	-0.0321218	MMC372	0.0620991	0.427685	-0.0483721	MMC372	0.0884573	0.366394	-0.0542919
Bacteroides uniformis_CAG00159	Bacteroides uniformis	Bacteroides	Bacteroidaceae	Bacteroidales	Bacteroidia	Bacteroidetes	Bacteria	218.418	199.411	198.956	212.208	152.962	237.432	216.097	0.855945	0.909598	0.00874887	HC275	0.108682	0.4716	-0.125668	HC275	0.367862	0.584159	0.053325	CIHD158	0.763597	0.880804	0.0212462	HC275	0.503678	0.641925	0.0332468	HC275	0.479908	0.789735	0.0316528	IHD372	0.265096	0.825214	-0.085047	MMC372	0.0990535	0.490455	0.0932175	CIHD158	0.771833	0.948847	0.0198228
unclassified Firmicutes_CAG00160	unclassified Firmicutes	unclassified Firmicutes	unclassified Firmicutes	unclassified Firmicutes	unclassified Firmicutes	Firmicutes	Bacteria	0.62927	0.344721	0.259063	0.360038	0.191265	0.27314	0.631541	0.0015652	0.0148186	0.123516	HC275	0.0899557	0.4716	-0.112246	HC275	0.00514812	0.0512111	-0.136563	HC275	0.0603864	0.201021	0.110725	HC275	0.00077714	0.00558434	0.135311	HC275	0.865452	0.93578	-0.00580465	MMC372	0.81748	0.98524	0.01359	ACS112	0.665613	0.920743	-0.018599	MMC372	0.994875	0.998574	0.000365397
Bacteroides coprocola_CAG00161	Bacteroides coprocola	Bacteroides	Bacteroidaceae	Bacteroidales	Bacteroidia	Bacteroidetes	Bacteria	3.31461	4.31527	3.55819	4.30705	5.44289	4.84604	2.55502	0.27031	0.442342	-0.0320312	IHD372	0.378872	0.775745	0.0404813	ACS112	0.126235	0.318833	0.0550436	CIHD158	0.761142	0.880804	0.0121757	HC275	0.404396	0.551036	-0.0246206	MMC269	0.603399	0.850206	0.0143551	IHD372	0.623467	0.933934	0.0229157	ACS112	0.287605	0.72298	0.0374949	CIHD158	0.458118	0.778885	-0.0301452
unclassified Clostridiales_CAG00854	unclassified Clostridiales	unclassified Clostridiales	unclassified Clostridiales	Clostridiales	Clostridia	Firmicutes	Bacteria	9.93363	9.47778	7.27315	9.66682	6.86643	9.69643	11.7579	0.156079	0.315884	0.0645785	HC275	0.333593	0.730297	-0.0727273	HC275	0.328605	0.552688	-0.0549938	HC275	0.269269	0.509862	0.0740756	HC275	0.0342549	0.101926	0.0990704	HC275	0.832756	0.932533	-0.0088456	MMC372	0.922611	0.988595	-0.00701419	MMC372	0.970012	0.988608	-0.00200468	MMC372	0.736337	0.930312	-0.0214671
Prevotella sp. 109 & CAG:255_CAG00163	Prevotella sp. 109 & CAG:255	Prevotella	Prevotellaceae	Bacteroidales	Bacteroidia	Bacteroidetes	Bacteria	5.73802	5.20143	2.87165	2.83591	3.04279	4.03078	0.717726	0.193865	0.356889	0.0331113	HC275	0.258804	0.670472	-0.0482353	HC275	0.579341	0.731958	-0.018132	HC275	0.228597	0.461627	0.0461287	HC275	0.800002	0.873057	-0.00721805	MMC269	0.0796887	0.397898	-0.0429222	MMC372	0.17853	0.757158	-0.0582257	MMC372	0.389778	0.786884	-0.0276757	MMC372	0.144649	0.465303	-0.0562407
Clostridium sp. CAG:91 & sp. 2789STDY5834873_CAG00563	Clostridium sp. CAG:91 & sp. 2789STDY5834873	unclassified Clostridiales	unclassified Clostridiales	Clostridiales	Clostridia	Firmicutes	Bacteria	96.8163	67.7993	70.2957	78.0188	94.9968	82.1492	58.2711	0.0415116	0.135704	0.0981098	HC275	0.646296	0.899141	-0.0359893	HC275	0.211999	0.435847	-0.0738979	HC275	0.00860126	0.0526917	0.185291	HC275	0.00146081	0.00887442	0.158154	HC275	0.688121	0.899057	0.0179864	IHD372	0.295758	0.84885	0.0797864	ACS112	0.460735	0.820561	0.0416899	CIHD158	0.318417	0.705982	-0.0681161
unclassified Anaeromassilibacillus_CAG00166	unclassified Anaeromassilibacillus	Anaeromassilibacillus	Ruminococcaceae	Clostridiales	Clostridia	Firmicutes	Bacteria	0.375554	0.243616	0.522511	0.199034	0.0728292	0.143116	0.387192	0.187766	0.351099	0.0390639	HC275	0.603839	0.886938	-0.0262032	HC275	0.0500332	0.201919	-0.0705355	HC275	0.953117	0.97178	-0.00273749	HF102	0.00442943	0.0211049	0.0819822	HC275	0.30759	0.653741	0.0252846	IHD372	0.331466	0.868392	0.0402519	ACS112	0.823494	0.97702	-0.00660801	MMC372	0.0810857	0.354734	0.0661673
Sellimonas intestinalis == Drancourtella massiliensis_CAG00168	Sellimonas intestinalis == Drancourtella massiliensis	Sellimonas	Lachnospiraceae	Clostridiales	Clostridia	Firmicutes	Bacteria	0.0667449	0.0949946	0.120996	0.167133	0.0588593	0.158681	0.263724	0.000871773	0.00948541	-0.0946295	IHD372	0.785753	0.934898	-0.0101604	HC275	0.032004	0.160903	0.0680946	CIHD158	2.3237e-07	4.93199e-05	-0.218223	HF102	0.0117541	0.0470809	-0.0702392	MMC269	0.0552729	0.341474	0.053163	IHD372	0.236962	0.825214	-0.0503348	MMC372	0.417173	0.798213	0.0269889	CIHD158	5.64503e-05	0.0119357	0.175177
unclassified Lachnospiraceae_CAG00171	unclassified Lachnospiraceae	unclassified Lachnospiraceae	Lachnospiraceae	Clostridiales	Clostridia	Firmicutes	Bacteria	0.0652961	0.0617301	0.0767076	0.0396849	0.00528242	0.0717356	0.0133925	0.665512	0.778746	-0.00675668	IHD372	0.873781	0.959317	-0.00385027	HC275	0.428734	0.621366	0.0155417	CIHD158	0.985053	0.993227	-0.000449438	HF102	0.869147	0.930353	0.00248804	HC275	0.266884	0.625856	0.0149991	IHD372	0.824762	0.985709	0.00462299	ACS112	0.166114	0.610329	0.0235364	CIHD158	0.637793	0.877266	0.00892177
Bacteroides clarus_CAG00175	Bacteroides clarus	Bacteroides	Bacteroidaceae	Bacteroidales	Bacteroidia	Bacteroidetes	Bacteria	4.73335	5.69024	6.00174	7.10311	3.65724	10.6846	3.86063	0.17829	0.342251	-0.0532733	IHD372	0.77125	0.927791	-0.0180749	HC275	0.00835205	0.0733572	0.129988	CIHD158	0.748544	0.876549	0.0180592	HC275	0.406395	0.552727	-0.0336432	MMC269	0.399001	0.753797	0.0314739	IHD372	0.49719	0.921171	-0.0423242	MMC372	0.0184082	0.290286	0.112429	CIHD158	0.421994	0.769084	-0.0449438
Coprococcus sp. HPP0074 & HPP0048 / Lachnospiraceae bacterium 9_1_43BFAA & 6_1_37FAA_CAG00176	Coprococcus sp. HPP0074 & HPP0048 / Lachnospiraceae bacterium 9_1_43BFAA & 6_1_37FAA	Coprococcus	Lachnospiraceae	Clostridiales	Clostridia	Firmicutes	Bacteria	0.0319678	0.168174	0.665764	0.0994785	0	0.148067	0.0957772	0.150883	0.308196	-0.0239064	IHD372	0.156087	0.534214	-0.0290909	HC275	0.0558292	0.210878	0.0397011	CIHD158	0.10169	0.275584	-0.0384883	HF102	0.000576382	0.00461739	-0.0729597	MMC269	0.117099	0.475345	-0.0310446	MMC372	0.0133812	0.599258	-0.0840108	MMC372	0.571265	0.882284	-0.0150351	MMC372	0.602286	0.860915	-0.0168387
Eubacterium sp. CAG:38_CAG00178	Eubacterium sp. CAG:38	Eubacterium	Eubacteriaceae	Clostridiales	Clostridia	Firmicutes	Bacteria	24.8168	25.4669	36.2566	22.4653	24.4784	25.6857	15.6442	0.027194	0.102717	0.105935	HC275	0.480784	0.80945	-0.0551872	HC275	0.22382	0.450731	-0.0718306	HC275	0.00436069	0.0321105	0.200654	HC275	0.0741803	0.170055	0.0884757	HC275	0.288677	0.638504	-0.04726	MMC372	0.971957	0.990878	0.00271003	ACS112	0.745381	0.965766	-0.0182648	MMC372	0.0502542	0.295446	-0.133004
Blautia sp. CAG:237_CAG00179	Blautia sp. CAG:237	Blautia	Lachnospiraceae	Clostridiales	Clostridia	Firmicutes	Bacteria	2.41794	1.44349	1.16625	1.52967	0.751037	2.34347	0.789574	6.03757e-09	1.46713e-06	0.25649	HC275	7.69172e-05	0.0112145	-0.293529	HC275	2.59492e-05	0.00171972	-0.231831	HC275	5.52547e-05	0.00201403	0.268641	HC275	6.89836e-08	4.57173e-06	0.247478	HC275	0.050908	0.329574	-0.0767215	MMC372	0.148589	0.742147	-0.0982385	MMC372	0.17629	0.61402	-0.0673052	MMC372	0.212936	0.577066	-0.0757285
Ruminococcus sp. CAG:60 / Blautia sp. 2789STDY5608836_CAG00183	Ruminococcus sp. CAG:60 / Blautia sp. 2789STDY5608836	Blautia	Lachnospiraceae	Clostridiales	Clostridia	Firmicutes	Bacteria	4.38662	3.07241	1.84741	3.16998	2.57232	4.12613	2.05811	0.00335442	0.0265801	0.137342	HC275	0.154529	0.534214	-0.109305	HC275	0.123149	0.314303	-0.0893151	HC275	0.000540043	0.00915561	0.237549	HC275	0.000304754	0.00292324	0.174819	HC275	0.460754	0.787867	-0.0319837	MMC372	0.984986	0.990878	-0.00143472	MMC372	0.723341	0.954878	0.0194528	CIHD158	0.0341326	0.222658	-0.139703
Streptococcus salivarius_CAG00186	Streptococcus salivarius	Streptococcus	Streptococcaceae	Lactobacillales	Bacilli	Firmicutes	Bacteria	2.95705	5.44306	3.33835	7.67894	5.07114	8.80457	7.82488	0.00824827	0.0445967	-0.127129	IHD372	0.0103123	0.227808	0.200909	ACS112	0.00228675	0.029622	0.180548	CIHD158	0.811259	0.906283	0.0168744	HC275	0.372806	0.523652	0.0442925	HC275	0.0033995	0.0854565	0.131164	IHD372	0.00908086	0.551662	0.198988	ACS112	0.00137042	0.148203	0.180811	CIHD158	0.975786	0.997604	-0.00210103
Sutterella wadsworthensis 1_CAG00187	Sutterella wadsworthensis 1	Sutterella	Sutterellaceae	Burkholderiales	Betaproteobacteria	Proteobacteria	Bacteria	10.4255	9.68109	14.6476	11.4745	11.5833	13.4497	8.15125	0.556658	0.697257	-0.0259586	IHD372	0.787036	0.934898	0.0193583	ACS112	0.387855	0.58783	0.0467248	CIHD158	0.962606	0.977353	0.00306435	HC275	0.194295	0.333273	0.0580041	HC275	0.170508	0.528938	0.0559983	IHD372	0.483144	0.919766	0.0484617	ACS112	0.146852	0.555497	0.0743958	CIHD158	0.610502	0.865218	0.0315764
Acetobacter sp. 46_36 & CAG:267_CAG00188	Acetobacter sp. 46_36 & CAG:267	Acetobacter	Acetobacteraceae	Rhodospirillales	Alphaproteobacteria	Proteobacteria	Bacteria	9.03996	8.8336	7.33858	5.37995	8.01469	4.03524	5.5728	0.000102307	0.00219357	0.13865	HC275	0.0128893	0.245447	-0.153636	HC275	0.00455278	0.0477172	-0.129763	HC275	0.0100408	0.0587404	0.141777	HC275	0.181817	0.317093	0.0527273	HC275	0.000618989	0.0427027	-0.113168	MMC372	0.0308895	0.669316	-0.127571	MMC372	0.0156669	0.286612	-0.104206	MMC372	0.0259597	0.193108	-0.116866
Roseburia sp. CAG:100_CAG00189	Roseburia sp. CAG:100	Roseburia	Lachnospiraceae	Clostridiales	Clostridia	Firmicutes	Bacteria	9.93567	5.01193	3.08537	3.30185	1.55287	4.17293	3.2092	1.05013e-10	7.65546e-08	0.292889	HC275	0.000171829	0.0208772	-0.285561	HC275	1.88431e-06	0.000274732	-0.270461	HC275	7.58565e-07	9.21656e-05	0.335281	HC275	3.48372e-08	2.53963e-06	0.261709	HC275	0.00216944	0.0655997	-0.126155	MMC372	0.135223	0.729966	-0.106887	MMC372	0.0463938	0.387746	-0.104614	MMC372	0.00541795	0.069172	-0.176213
unclassified_CAG00190	unclassified	unclassified	unclassified	unclassified	unclassified	unclassified	unclassified	3.11375	2.45386	2.35156	2.21983	1.84419	2.03667	2.80732	0.0572454	0.166263	0.0854845	HC275	0.274349	0.687286	-0.081016	HC275	0.0625234	0.222572	-0.103512	HC275	0.373971	0.609899	0.0593258	HC275	0.61105	0.72197	0.0241012	HC275	0.0371033	0.278849	-0.0879462	MMC372	0.268049	0.825214	-0.0806233	MMC372	0.0444897	0.387746	-0.107584	MMC372	0.346243	0.725252	-0.0613258
Eubacterium hallii_CAG00194	Eubacterium hallii	Eubacterium	Eubacteriaceae	Clostridiales	Clostridia	Firmicutes	Bacteria	8.65344	8.0934	9.53125	8.57726	7.77877	8.74106	8.91863	0.160839	0.321246	0.0674827	HC275	0.104515	0.4716	-0.127166	HC275	0.377917	0.58783	-0.0522042	HC275	0.505812	0.720436	0.0469459	HC275	0.0708615	0.163994	0.0897608	HC275	0.583041	0.848109	0.024587	IHD372	0.791843	0.98524	-0.0201658	MMC372	0.510319	0.845506	0.0371979	CIHD158	0.576908	0.844509	0.0380926
unclassified_CAG00195	unclassified	unclassified	unclassified	unclassified	unclassified	unclassified	unclassified	0.44874	0.327495	0.104976	0.159902	0.0188561	0.133019	0.311766	0.00806596	0.0442112	0.0592499	HC275	0.0392732	0.330803	-0.0814973	HC275	0.0347488	0.167761	-0.0613948	HC275	0.289406	0.530094	0.0387334	HC275	0.0801023	0.17901	0.0425017	HC275	0.156533	0.502698	-0.0269303	MMC372	0.150246	0.742147	-0.0481428	MMC372	0.241953	0.674981	-0.0288636	MMC372	0.808444	0.957714	-0.00755154
unclassified_CAG00198	unclassified	unclassified	unclassified	unclassified	unclassified	unclassified	unclassified	0.235728	0.215219	0.0503634	0.117835	0.0429573	0.185014	0.0648399	0.222215	0.381988	0.0348995	HC275	0.154689	0.534214	-0.0672727	HC275	0.821887	0.893183	-0.0082939	HC275	0.206337	0.439823	0.05381	HC275	0.277312	0.431046	0.0322625	HC275	0.532789	0.829922	-0.0161439	MMC372	0.267485	0.825214	-0.0487805	MMC372	0.763757	0.97339	0.0101348	CIHD158	0.384628	0.751727	-0.0343169
unclassified Lachnospiraceae_CAG50001	unclassified Lachnospiraceae	unclassified Lachnospiraceae	Lachnospiraceae	Clostridiales	Clostridia	Firmicutes	Bacteria	3.1427	2.63203	2.49009	2.67813	2.9145	2.97895	2.00404	0.0114166	0.0570049	0.12162	HC275	0.178581	0.561145	-0.105348	HC275	0.724223	0.828821	-0.0208966	HC275	2.14894e-05	0.00104438	0.299285	HC275	0.000908044	0.00618658	0.164757	HC275	0.757904	0.915657	-0.0137916	MMC372	0.925407	0.988595	0.0071736	ACS112	0.11789	0.518328	0.0882615	CIHD158	0.00379277	0.0606806	-0.197223
Parabacteroides johnsonii_CAG00202	Parabacteroides johnsonii	Parabacteroides	Tannerellaceae	Bacteroidales	Bacteroidia	Bacteroidetes	Bacteria	2.71442	1.29766	1.78206	2.45144	3.35483	1.78559	2.85351	0.251105	0.419852	0.0372877	HC275	0.415618	0.78284	-0.0441711	HC275	0.211377	0.435847	-0.050411	HC275	0.832883	0.915838	0.0105005	HC275	0.311068	0.46853	0.0343677	HC275	0.784649	0.922596	-0.00804064	MMC372	0.765543	0.975665	-0.0150646	MMC372	0.566918	0.882284	-0.0212347	MMC372	0.679501	0.897384	0.0189702
unclassified Gemmiger_CAG00208	unclassified Gemmiger	Gemmiger	Ruminococcaceae	Clostridiales	Clostridia	Firmicutes	Bacteria	93.7956	72.3571	65.4497	87.6381	89.8051	79.124	99.9494	0.0219259	0.0874307	0.110267	HC275	0.142008	0.534214	-0.115027	HC275	0.0791045	0.242299	-0.103935	HC275	0.0970009	0.267579	0.117017	HC275	3.46599e-05	0.000549283	0.205728	HC275	0.672641	0.891555	0.0189255	IHD372	0.79547	0.98524	0.0198071	ACS112	0.582651	0.886748	0.0310539	CIHD158	0.981126	0.997604	-0.00164429
Coprobacter fastidiosus_CAG00209	Coprobacter fastidiosus	Coprobacter	Barnesiellaceae	Bacteroidales	Bacteroidia	Bacteroidetes	Bacteria	5.70721	6.30282	5.56062	7.05671	3.48268	6.39285	10.8764	0.177985	0.342251	0.0633543	HC275	0.00368732	0.141477	-0.222995	HC275	0.701214	0.814854	0.0223661	CIHD158	0.236462	0.467223	0.082002	HC275	0.475763	0.619342	0.0348599	HC275	0.426246	0.771051	-0.0347295	MMC372	0.0124827	0.599258	-0.185956	MMC372	0.403466	0.786884	0.0462561	CIHD158	0.435544	0.778885	-0.0520386
Ruminococcus bicirculans_CAG00210	Ruminococcus bicirculans	Ruminococcus	Ruminococcaceae	Clostridiales	Clostridia	Firmicutes	Bacteria	36.0492	25.2865	29.5857	34.3031	27.4801	41.8214	27.1827	0.745315	0.825588	0.0155656	HC275	0.198865	0.578065	-0.100214	HC275	0.225678	0.450994	0.0714321	CIHD158	0.182154	0.404848	0.0936057	HC275	0.0190187	0.0689782	0.115653	HC275	0.0972887	0.440143	0.0736895	IHD372	0.910575	0.988595	-0.00852861	MMC372	0.00462666	0.210802	0.158741	CIHD158	0.964777	0.996825	-0.00301452
Firmicutes bacterium CAG:227_CAG00211	Firmicutes bacterium CAG:227	unclassified Firmicutes	unclassified Firmicutes	unclassified Firmicutes	unclassified Firmicutes	Firmicutes	Bacteria	1.01662	0.68888	0.578184	0.971437	1.17999	1.23854	0.373922	0.017808	0.0772739	0.0831323	HC275	0.405459	0.778017	-0.0500535	HC275	0.0949288	0.264215	-0.0743213	HC275	0.019846	0.0970991	0.12286	HC275	0.115321	0.228311	0.0588243	HC275	0.261986	0.624982	-0.0353735	MMC372	0.951121	0.989412	-0.00342739	MMC372	0.516608	0.851104	-0.0262836	MMC372	0.122662	0.423795	-0.0746932
Bilophila wadsworthia_CAG00212	Bilophila wadsworthia	Bilophila	Desulfovibrionaceae	Desulfovibrionales	Deltaproteobacteria	Proteobacteria	Bacteria	14.5871	15.835	17.9601	14.8719	13.1813	15.4461	15.2218	0.313077	0.489153	0.0485209	HC275	0.239042	0.643032	-0.0921925	HC275	0.547954	0.707779	-0.0355666	HC275	0.605866	0.801242	0.0364045	HC275	0.252013	0.402956	-0.0569241	MMC269	0.156114	0.502698	-0.0634933	MMC372	0.154636	0.742147	-0.10856	MMC372	0.385028	0.786884	-0.0490775	MMC372	0.440082	0.778885	-0.0527085
Prevotella corporis_CAG00214	Prevotella corporis	Prevotella	Prevotellaceae	Bacteroidales	Bacteroidia	Bacteroidetes	Bacteria	0.00818986	0.0451436	0.0422555	0.0388993	0.00481491	0.0545979	0.0391888	0.181149	0.344543	-0.0239544	IHD372	0.797979	0.936758	0.00668449	ACS112	0.348462	0.568298	0.019477	CIHD158	0.0846151	0.244779	-0.0444944	HF102	0.092896	0.19918	-0.0320711	MMC269	0.875483	0.93857	0.00285313	IHD372	0.625334	0.933934	-0.0147457	MMC372	0.957374	0.988608	-0.00122508	MMC372	0.417902	0.764487	0.0229896
unclassified Ruminococcaceae_CAG00215	unclassified Ruminococcaceae	unclassified Ruminococcaceae	Ruminococcaceae	Clostridiales	Clostridia	Firmicutes	Bacteria	0.126053	0.121179	0.0316423	0.29957	0.0874345	0.107046	0.777477	0.638146	0.758905	0.0134533	HC275	0.133983	0.521547	-0.0682353	HC275	0.875348	0.924267	-0.00562889	HC275	0.719611	0.858586	-0.0155669	HF102	0.0111402	0.0449159	0.0682707	HC275	0.130563	0.485699	0.0365898	IHD372	0.628473	0.933934	-0.0182927	MMC372	0.137648	0.554394	0.0446226	CIHD158	0.0718566	0.34691	0.0653451
Dialister sp. CAG:357_CAG00217	Dialister sp. CAG:357	Dialister	Veillonellaceae	Veillonellales	Negativicutes	Firmicutes	Bacteria	1.54313	0.981998	0.976496	1.02463	1.21565	0.969032	0.969885	0.0123422	0.059586	0.049793	HC275	0.250356	0.66367	-0.0420856	HC275	0.0472556	0.195735	-0.0515816	HC275	0.0998997	0.273603	0.0527477	HC275	0.106851	0.220664	0.0355161	HC275	0.231749	0.599097	-0.0197751	MMC372	0.688445	0.94348	-0.0121154	MMC372	0.313927	0.743028	-0.021606	MMC372	0.391321	0.755157	-0.0226242
Barnesiella intestinihominis_CAG00218	Barnesiella intestinihominis	Barnesiella	Barnesiellaceae	Bacteroidales	Bacteroidia	Bacteroidetes	Bacteria	50.0977	38.7971	40.582	40.1055	39.6327	42.8071	36.0348	0.00414048	0.0290231	0.137402	HC275	0.0225586	0.299003	-0.178289	HC275	0.42558	0.618023	-0.0470735	HC275	0.000296774	0.00618138	0.254341	HC275	0.00487376	0.0226679	0.139508	HC275	0.49419	0.797046	-0.0304364	MMC372	0.346001	0.873167	-0.0715766	MMC372	0.285017	0.72207	0.0601403	CIHD158	0.0296292	0.206428	-0.14759
unclassified Oscillibacter_CAG00006_1	unclassified Oscillibacter	Oscillibacter	Oscillospiraceae	Clostridiales	Clostridia	Firmicutes	Bacteria	0.911452	0.893697	1.44164	2.20001	2.68554	1.4978	2.98098	0.0588202	0.168157	-0.0842844	IHD372	0.232343	0.634375	0.0863102	ACS112	0.412957	0.604073	0.0446326	CIHD158	0.0236654	0.112026	-0.147783	HF102	0.367861	0.520436	0.0406015	HC275	0.0125071	0.172031	0.102686	IHD372	0.120477	0.729966	0.107684	ACS112	0.218131	0.649052	0.0632958	CIHD158	0.00871189	0.0980282	0.163485
Prevotella sp. KHD1 & AG:487_50_53 & CAG:487_CAG00222	Prevotella sp. KHD1 & AG:487_50_53 & CAG:487	Prevotella	Prevotellaceae	Bacteroidales	Bacteroidia	Bacteroidetes	Bacteria	1.45684	1.95369	1.98248	1.72815	0.987449	2.40776	1.17923	0.119071	0.26304	-0.0318392	IHD372	0.704312	0.917085	0.0112299	ACS112	0.0300353	0.157027	0.0554919	CIHD158	0.741324	0.872305	-0.00878447	HF102	0.175051	0.308243	-0.0279699	MMC269	0.761486	0.915657	0.00625184	IHD372	0.67001	0.94348	-0.0145066	MMC372	0.26127	0.69514	0.0301444	CIHD158	0.57187	0.840543	-0.0170823
Romboutsia timonensis_CAG00223	Romboutsia timonensis	Romboutsia	Peptostreptococcaceae	Clostridiales	Clostridia	Firmicutes	Bacteria	1.39114	1.32976	1.57328	0.937603	0.954795	1.05003	0.740034	2.73284e-05	0.000866192	0.199484	HC275	0.100253	0.4716	-0.128235	HC275	0.0180894	0.118393	-0.139054	HC275	4.43778e-07	6.47029e-05	0.353054	HC275	0.000800763	0.00566754	0.16473	HC275	0.0687304	0.367209	-0.0795657	MMC372	0.821721	0.985709	-0.0168978	MMC372	0.632586	0.907749	-0.0264877	MMC372	0.0012486	0.045911	-0.214518
unclassified Oscillibacter_CAG00261	unclassified Oscillibacter	Oscillibacter	Oscillospiraceae	Clostridiales	Clostridia	Firmicutes	Bacteria	0.442625	0.243811	0.172156	0.910452	0.378725	1.29349	0.688365	0.123445	0.268631	0.0480648	HC275	0.257278	0.670472	-0.0595722	HC275	0.27387	0.505446	-0.0429888	HC275	0.315329	0.556598	0.0475996	HC275	0.0450844	0.121764	0.0643062	HC275	0.900765	0.9465	0.00340766	IHD372	0.862582	0.985709	-0.00805037	MMC372	0.831542	0.97702	0.00735048	CIHD158	0.89193	0.974383	0.0056941
Eubacterium sp. CAG:252_CAG00353	Eubacterium sp. CAG:252	Eubacterium	Eubacteriaceae	Clostridiales	Clostridia	Firmicutes	Bacteria	3.66671	2.46587	2.62803	2.50137	0.726478	4.38257	0.771467	0.0513192	0.154594	0.070315	HC275	0.0287334	0.310743	-0.130963	HC275	0.847864	0.906295	0.00899128	CIHD158	0.00348637	0.0282998	0.154076	HC275	0.0156075	0.0583481	0.0892823	HC275	0.949225	0.973974	-0.00203923	MMC372	0.255883	0.825214	-0.0610155	MMC372	0.0678408	0.428364	0.0762149	CIHD158	0.0703181	0.345742	-0.0853506
unclassified Firmicutes_CAG00226	unclassified Firmicutes	unclassified Firmicutes	unclassified Firmicutes	unclassified Firmicutes	unclassified Firmicutes	Firmicutes	Bacteria	0.0646622	0.0474125	0.138028	0.0987699	0.0248635	0.150074	0.0710758	0.929346	0.959622	-0.00175218	IHD372	0.339023	0.73654	-0.028984	HC275	0.835609	0.901123	0.00505604	CIHD158	0.505985	0.720436	-0.0198161	HF102	0.362922	0.516738	0.0170745	HC275	0.253356	0.619397	0.019167	IHD372	0.661207	0.94348	-0.0112386	MMC372	0.284864	0.72207	0.0220886	CIHD158	0.137355	0.448269	0.0376054
Bacteroides xylanisolvens_CAG00945	Bacteroides xylanisolvens	Bacteroides	Bacteroidaceae	Bacteroidales	Bacteroidia	Bacteroidetes	Bacteria	18.2271	17.2238	21.2015	20.1503	16.0784	20.6668	22.4142	0.406967	0.572149	-0.039904	IHD372	0.950975	0.977247	-0.00486631	HC275	0.239757	0.462389	0.069589	CIHD158	0.718815	0.858586	-0.0254137	HF102	0.909087	0.947039	-0.00568694	MMC269	0.529753	0.828069	0.0281467	IHD372	0.804362	0.98524	-0.0189303	MMC372	0.30204	0.731519	0.0583213	CIHD158	0.830734	0.962889	0.0146159
Eubacterium sp. CAG:248_CAG00429	Eubacterium sp. CAG:248	Eubacterium	Eubacteriaceae	Clostridiales	Clostridia	Firmicutes	Bacteria	2.19391	2.89206	2.40966	5.0367	5.73318	5.93944	3.02366	0.00569049	0.0345697	-0.0984098	IHD372	0.000893586	0.0930606	0.188182	ACS112	0.030156	0.157027	0.0916314	CIHD158	0.399025	0.636519	-0.0409397	HF102	0.00393767	0.0193957	-0.106767	MMC269	0.657358	0.882357	0.0156162	IHD372	0.0814125	0.695584	0.10605	ACS112	0.814564	0.976386	0.0103761	CIHD158	0.395483	0.756713	-0.0448829
Odoribacter splanchnicus_CAG00231	Odoribacter splanchnicus	Odoribacter	Odoribacteraceae	Bacteroidales	Bacteroidia	Bacteroidetes	Bacteria	43.3465	43.3502	40.2757	47.8921	44.2779	50.7228	46.0096	0.547994	0.689961	-0.0289229	IHD372	0.220001	0.619232	-0.0960963	HC275	0.0649444	0.224381	0.109265	CIHD158	0.917377	0.96868	0.00735444	HC275	0.656052	0.760352	0.0221463	HC275	0.235149	0.60235	0.0531809	IHD372	0.435647	0.917737	-0.059501	MMC372	0.0233971	0.299236	0.128095	CIHD158	0.810643	0.957714	0.016382
unclassified Blautia_CAG00235	unclassified Blautia	Blautia	Lachnospiraceae	Clostridiales	Clostridia	Firmicutes	Bacteria	0.0648679	0.119514	0.268021	0.195171	0.0138714	0.129072	0.442124	0.325385	0.500045	0.0187699	HC275	0.103171	0.4716	-0.0506417	HC275	0.470812	0.650042	-0.0175093	HC275	0.908836	0.968628	-0.00351379	HF102	0.91835	0.950962	-0.00221463	MMC269	0.24089	0.60369	-0.0212956	MMC372	0.0903337	0.695584	-0.0530049	MMC372	0.396904	0.786884	-0.0200468	MMC372	0.977116	0.997604	0.000883043
Clostridium saccharolyticum 2_CAG00238	Clostridium saccharolyticum 2	Lachnoclostridium	Lachnospiraceae	Clostridiales	Clostridia	Firmicutes	Bacteria	0.359186	0.431849	0.593847	1.23294	0.582902	1.71072	0.945822	0.311099	0.488775	-0.0383678	IHD372	0.817154	0.942571	0.0141176	ACS112	0.152151	0.3578	0.0673474	CIHD158	0.864155	0.938762	-0.00935649	HF102	0.750691	0.834228	0.0121394	HC275	0.18376	0.552212	0.0464193	IHD372	0.694381	0.94441	0.0230352	ACS112	0.0880104	0.46158	0.0755466	CIHD158	0.752064	0.93907	0.0165038
unclassified Clostridiales_CAG00304	unclassified Clostridiales	unclassified Clostridiales	unclassified Clostridiales	Clostridiales	Clostridia	Firmicutes	Bacteria	4.74918	2.98159	2.31667	3.49215	2.7463	3.83767	3.49521	0.0735472	0.196778	0.0860486	HC275	0.0930445	0.4716	-0.131497	HC275	0.181403	0.404412	-0.0790785	HC275	0.373487	0.609899	0.0627579	HC275	0.000430789	0.0038771	0.174655	HC275	0.427491	0.771388	0.0354629	IHD372	0.894529	0.985709	-0.0101227	MMC372	0.464872	0.820561	0.0412073	CIHD158	0.371519	0.740304	0.060869
Flavonifractor plautii_CAG00239	Flavonifractor plautii	Flavonifractor	unclassified Clostridiales	Clostridiales	Clostridia	Firmicutes	Bacteria	5.40292	8.10729	12.1706	7.19759	3.84275	7.79635	8.77862	0.0186662	0.0791314	-0.113159	IHD372	0.664332	0.90523	-0.0340107	HC275	0.0423023	0.185701	0.120149	CIHD158	0.00237687	0.0231032	-0.214137	HF102	7.93243e-05	0.00103263	-0.196063	MMC269	0.904296	0.948535	0.00539322	IHD372	0.0732961	0.695584	-0.136617	MMC372	0.827029	0.97702	0.0123622	CIHD158	0.133315	0.441757	0.102463
Oscillibacter sp. CAG:155_CAG00240	Oscillibacter sp. CAG:155	Oscillibacter	Oscillospiraceae	Clostridiales	Clostridia	Firmicutes	Bacteria	0.133035	0.298475	0.364374	0.27055	0.480894	0.166772	0.280078	0.408118	0.572149	-0.0221422	IHD372	0.282728	0.6904	0.0464171	ACS112	0.839468	0.903947	-0.00632628	HC275	0.203497	0.435387	-0.0502962	HF102	0.123698	0.237969	-0.0440738	MMC269	0.455561	0.787867	-0.0199809	MMC372	0.924865	0.988595	0.00446357	ACS112	0.153673	0.571569	-0.047444	MMC372	0.880177	0.974383	0.00639445
Roseburia sp. CAG:197_CAG00242	Roseburia sp. CAG:197	Roseburia	Lachnospiraceae	Clostridiales	Clostridia	Firmicutes	Bacteria	3.52656	3.25609	1.93403	3.08541	2.20356	3.85072	2.50371	0.228028	0.386586	0.0509931	HC275	0.232072	0.634375	-0.0832086	HC275	0.657112	0.797062	-0.0233126	HC275	0.251693	0.487445	0.0717875	HC275	0.0855955	0.187949	0.0747232	HC275	0.705765	0.908102	-0.014695	MMC372	0.504436	0.921638	-0.0443966	MMC372	0.822605	0.97702	0.0110629	CIHD158	0.564923	0.840427	-0.034256
unclassified_CAG00245	unclassified	unclassified	unclassified	unclassified	unclassified	unclassified	unclassified	0.32094	0.151844	0.285151	0.24895	0.116122	0.246901	0.353798	0.326158	0.500045	-0.0253945	IHD372	0.584684	0.878271	0.022246	ACS112	0.593866	0.741032	0.0164384	CIHD158	0.256559	0.490896	-0.0424923	HF102	0.259018	0.406948	0.0266029	HC275	0.0302172	0.259157	0.0487447	IHD372	0.200107	0.766192	0.0454328	ACS112	0.13616	0.551448	0.0399822	CIHD158	0.0444594	0.270091	0.0656496
unclassified Clostridiales_CAG00247	unclassified Clostridiales	unclassified Clostridiales	unclassified Clostridiales	Clostridiales	Clostridia	Firmicutes	Bacteria	2.09416	2.24515	1.09807	1.56595	1.27955	1.38386	2.08348	0.290937	0.465117	0.0380078	HC275	0.460276	0.806769	-0.0440642	HC275	0.341568	0.562084	-0.0424907	HC275	0.627869	0.813947	0.0260266	HC275	0.749297	0.833951	-0.0123035	MMC269	0.105089	0.449776	-0.055086	MMC372	0.293917	0.84885	-0.0620516	MMC372	0.17186	0.61402	-0.0592494	MMC372	0.416335	0.764487	-0.0429341
Roseburia sp. CAG:45 & sp. 2789STDY5608886_CAG00248	Roseburia sp. CAG:45 & sp. 2789STDY5608886	Roseburia	Lachnospiraceae	Clostridiales	Clostridia	Firmicutes	Bacteria	17.4546	24.8218	21.4279	14.8072	9.01916	20.2476	10.3047	0.152025	0.30957	0.0685749	HC275	0.266509	0.676612	-0.086738	HC275	0.453636	0.639653	-0.0441843	HC275	0.177385	0.396667	0.0947089	HC275	0.529137	0.66507	0.0311005	HC275	0.143829	0.499292	-0.0649959	MMC372	0.280178	0.838604	-0.0818588	MMC372	0.458865	0.820561	-0.0415785	MMC372	0.181575	0.533743	-0.0905271
Clostridium leptum_CAG00249	Clostridium leptum	Ruminiclostridium	Ruminococcaceae	Clostridiales	Clostridia	Firmicutes	Bacteria	3.37496	2.14704	3.47115	5.96916	10.5426	2.44311	8.25912	0.0475591	0.147534	-0.0953615	IHD372	0.948272	0.977247	-0.00513369	HC275	0.0631314	0.223412	0.110012	CIHD158	0.0357171	0.145523	-0.14811	HF102	0.173092	0.305531	0.0677102	HC275	0.000538657	0.0427027	0.154999	IHD372	0.432201	0.917737	0.0599394	ACS112	0.00287997	0.166318	0.168374	CIHD158	0.00258152	0.0602297	0.205688
Ruminococcus sp. CAG:353 & sp. 2789STDY5834938_CAG00250	Ruminococcus sp. CAG:353 & sp. 2789STDY5834938	Ruminococcus	Ruminococcaceae	Clostridiales	Clostridia	Firmicutes	Bacteria	7.14644	4.75788	7.82419	1.97379	2.32839	1.44129	2.57642	8.62744e-10	3.1447e-07	0.200708	HC275	0.00318282	0.136487	-0.177326	HC275	6.51082e-08	4.74638e-05	-0.228369	HC275	0.00123792	0.0147941	0.173197	HC275	7.27506e-05	0.00100066	0.143828	HC275	0.000118971	0.0265624	-0.107176	MMC372	0.107662	0.729966	-0.0832138	MMC372	0.000163325	0.029766	-0.135687	MMC372	0.0876231	0.366394	-0.0787126
Alistipes inops == Tidjanibacter massiliensis_CAG00251	Alistipes inops == Tidjanibacter massiliensis	Alistipes	Rikenellaceae	Bacteroidales	Bacteroidia	Bacteroidetes	Bacteria	16.0742	9.77078	11.4909	12.0788	4.11333	12.345	17.7283	0.213978	0.380677	0.0551095	HC275	0.00487687	0.151119	-0.20246	HC275	0.578481	0.731958	-0.0306102	HC275	0.793031	0.897596	-0.0172829	HF102	0.00315603	0.0163264	0.133356	HC275	0.21382	0.58698	0.0501847	IHD372	0.154629	0.742147	-0.096206	MMC372	0.135061	0.551448	0.0762891	CIHD158	0.0527753	0.301766	0.119211
Lactococcus lactis subsp. lactis_CAG00253	Lactococcus lactis subsp. lactis	Lactococcus	Streptococcaceae	Lactobacillales	Bacilli	Firmicutes	Bacteria	0.209318	0.248466	0.367581	0.113261	0.0847698	0.131242	0.105533	8.7859e-05	0.00201507	0.127393	HC275	0.00487832	0.151119	-0.159465	HC275	0.00323695	0.0368709	-0.123337	HC275	0.0337311	0.14149	0.10954	HC275	0.0436961	0.120206	0.0719617	HC275	0.0151406	0.190509	-0.0695753	MMC372	0.0432478	0.680925	-0.102423	MMC372	0.0767764	0.446976	-0.0658945	MMC372	0.273093	0.663615	-0.0505161
Ruminococcus gnavus_CAG00254	Ruminococcus gnavus	Blautia	Lachnospiraceae	Clostridiales	Clostridia	Firmicutes	Bacteria	1.95148	3.46173	5.68646	3.23169	0.354618	4.09071	4.02072	0.042607	0.138663	-0.0816442	IHD372	0.548442	0.856944	-0.0376471	HC275	0.0136191	0.100286	0.121594	CIHD158	0.0666755	0.211962	-0.107252	HF102	4.01318e-06	9.75202e-05	-0.200109	MMC269	0.130101	0.485699	-0.0598084	MMC372	0.00638364	0.465367	-0.183724	MMC372	0.797248	0.976386	-0.0129562	MMC372	0.492397	0.801138	-0.0419902
Enterococcus faecalis_CAG00257	Enterococcus faecalis	Enterococcus	Enterococcaceae	Lactobacillales	Bacilli	Firmicutes	Bacteria	0.0532401	0.0713935	0.253429	0.116609	0.0963513	0.086186	0.181996	0.139081	0.294902	-0.0316952	IHD372	0.398471	0.775891	-0.0249198	HC275	0.0244479	0.146377	0.0612204	CIHD158	0.363242	0.5982	-0.0265169	HF102	0.267632	0.41778	-0.0238141	MMC269	0.801019	0.929814	0.00542005	IHD372	0.134724	0.729966	-0.0515702	MMC372	0.222776	0.654632	0.0344322	CIHD158	0.966867	0.996825	0.00137024
unclassified Clostridiales_CAG00259	unclassified Clostridiales	unclassified Clostridiales	unclassified Clostridiales	Clostridiales	Clostridia	Firmicutes	Bacteria	3.05691	2.23321	0.419576	1.6867	1.34976	1.92587	1.55181	0.193466	0.356889	-0.0509931	IHD372	0.44112	0.794016	-0.0472727	HC275	0.49558	0.667796	0.0324284	CIHD158	0.00694605	0.0452114	-0.156527	HF102	0.103685	0.215346	0.0617908	HC275	0.00224965	0.0655997	0.107301	IHD372	0.893242	0.985709	0.00757213	ACS112	0.0338295	0.368085	0.0915098	CIHD158	7.66153e-05	0.0119357	0.209403
Firmicutes bacterium CAG:194_CAG00265	Firmicutes bacterium CAG:194	unclassified Firmicutes	unclassified Firmicutes	unclassified Firmicutes	unclassified Firmicutes	Firmicutes	Bacteria	7.50927	5.19321	2.69369	5.72695	4.49786	4.96014	7.92393	0.818	0.88083	0.00927693	HC275	0.584025	0.878271	0.0364706	ACS112	0.590359	0.738202	-0.0265504	HC275	0.788494	0.893954	0.0158938	HC275	0.762882	0.843083	-0.0127136	MMC269	0.732144	0.915493	-0.0128883	MMC372	0.623201	0.933934	0.0319624	ACS112	0.531206	0.858634	-0.0296618	MMC372	0.733215	0.930033	-0.0196401
Firmicutes bacterium CAG:24 / Clostridium sp. 2789STDY5834869 & 2789STDY5834922_CAG00268	Firmicutes bacterium CAG:24 / Clostridium sp. 2789STDY5834869 & 2789STDY5834922	unclassified Clostridiales	unclassified Clostridiales	Clostridiales	Clostridia	Firmicutes	Bacteria	71.3825	49.8237	48.4115	56.704	49.1513	68.8271	42.5872	0.283202	0.45777	0.0516412	HC275	0.677456	0.907802	-0.0326203	HC275	0.447946	0.635316	0.0449315	CIHD158	0.00144084	0.016406	0.224597	HC275	3.92409e-05	0.000608651	0.204238	HC275	0.0985782	0.44088	0.0739399	IHD372	0.161036	0.757158	0.106887	ACS112	0.00280257	0.166318	0.168764	CIHD158	0.117366	0.41302	-0.106787
Oscillibacter sp. KLE 1728 & KLE 1745 / Oscillospiraceae VE202-24_CAG00270	Oscillibacter sp. KLE 1728 & KLE 1745 / Oscillospiraceae VE202-24	Oscillibacter	Oscillospiraceae	Clostridiales	Clostridia	Firmicutes	Bacteria	21.0266	22.075	32.7537	24.0943	18.7651	23.1809	29.6644	0.0543115	0.161604	-0.0926253	IHD372	0.528037	0.848996	-0.0494652	HC275	0.0425406	0.185701	0.120075	CIHD158	0.0268104	0.121396	-0.156159	HF102	0.0972845	0.205303	-0.0824197	MMC269	0.190785	0.558564	0.0586099	IHD372	0.287684	0.847649	-0.0811414	MMC372	0.133706	0.551448	0.0847533	CIHD158	0.0727693	0.348711	0.122499
Ruminococcus sp. UNK.MGS-30_CAG00271	Ruminococcus sp. UNK.MGS-30	Ruminococcus	Ruminococcaceae	Clostridiales	Clostridia	Firmicutes	Bacteria	1.72878	2.37447	3.33255	1.7511	1.39163	1.72377	2.07058	0.759298	0.838218	-0.010465	IHD372	0.601111	0.886938	0.0291979	ACS112	0.71445	0.824105	-0.0150685	HC275	0.450382	0.674674	-0.0380388	HF102	0.0947193	0.201902	-0.0613397	MMC269	0.121825	0.477399	-0.0518841	MMC372	0.54261	0.924088	-0.0357883	MMC372	0.069004	0.428364	-0.0770687	MMC372	0.66337	0.893894	-0.0228678
Faecalibacterium sp. CAG:74_CAG00272	Faecalibacterium sp. CAG:74	Faecalibacterium	Ruminococcaceae	Clostridiales	Clostridia	Firmicutes	Bacteria	55.8342	36.1804	27.287	26.7367	33.2527	25.8616	23.1938	2.95359e-08	3.07595e-06	0.260546	HC275	0.0442033	0.342811	-0.155936	HC275	4.37429e-06	0.000455551	-0.267148	HC275	1.9694e-06	0.000159522	0.329642	HC275	1.12717e-08	1.02713e-06	0.277389	HC275	0.142113	0.499292	-0.0632608	MMC372	0.508045	0.924088	0.0490196	ACS112	0.202354	0.644174	-0.0694955	MMC372	0.0345135	0.222658	-0.13882
Fusicatenibacter saccharivorans_CAG00273	Fusicatenibacter saccharivorans	Fusicatenibacter	Lachnospiraceae	Clostridiales	Clostridia	Firmicutes	Bacteria	38.5341	31.7501	29.2518	32.4864	31.5191	33.4604	31.6278	0.118165	0.262367	0.0752115	HC275	0.197047	0.576898	-0.10107	HC275	0.232236	0.455108	-0.0707347	HC275	0.373404	0.609899	0.0627988	HC275	0.00173707	0.0100502	0.155653	HC275	0.451096	0.78672	0.0337635	IHD372	0.902279	0.988595	0.00940539	ACS112	0.468019	0.822448	0.0410216	CIHD158	0.553534	0.835363	0.0404677
Erysipelotrichaceae bacterium 5_2_54FAA / Eubacterium sp. 3_1_31_CAG00274	Erysipelotrichaceae bacterium 5_2_54FAA / Eubacterium sp. 3_1_31	unclassified Erysipelotrichaceae	Erysipelotrichaceae	Erysipelotrichales	Erysipelotrichia	Firmicutes	Bacteria	0.0698523	0.39791	0.207381	0.0871574	0	0.0504986	0.213886	0.549245	0.690344	0.0120852	HC275	0.0261484	0.310743	-0.0690909	HC275	0.983942	0.98937	-0.000547945	HC275	0.691245	0.845116	-0.0125434	HF102	0.993479	0.995646	-0.000191388	MMC269	0.61735	0.857234	-0.0092928	MMC372	0.030902	0.669316	-0.0650407	MMC372	0.936128	0.988608	0.00196755	CIHD158	0.618559	0.867593	0.014829
Roseburia faecis_CAG00275	Roseburia faecis	Roseburia	Lachnospiraceae	Clostridiales	Clostridia	Firmicutes	Bacteria	44.5379	57.4422	68.2651	68.5149	61.9373	84.0201	48.1049	0.00555414	0.0340249	-0.133345	IHD372	0.396377	0.775745	0.0664171	ACS112	0.000108507	0.00465304	0.228966	CIHD158	0.695385	0.845116	-0.02762	HF102	0.194966	0.333639	-0.0643062	MMC269	0.0756488	0.387437	0.0794494	IHD372	0.833729	0.985709	0.016021	ACS112	0.00291217	0.166318	0.167929	CIHD158	0.800552	0.957714	-0.0172346
Roseburia sp. CAG:380_CAG00278	Roseburia sp. CAG:380	Roseburia	Lachnospiraceae	Clostridiales	Clostridia	Firmicutes	Bacteria	2.24717	2.27865	1.96979	1.19058	1.17283	1.30889	1.01008	0.190924	0.35506	0.0423282	HC275	0.199032	0.578065	-0.0688235	HC275	0.192444	0.417535	-0.0523039	HC275	0.908786	0.968628	0.00572012	HC275	0.635373	0.742952	0.0162816	HC275	0.323902	0.671661	-0.0293094	MMC372	0.281835	0.838604	-0.0548382	MMC372	0.300091	0.731001	-0.0389427	MMC372	0.898347	0.9761	0.0059986
Clostridium sp. 44_14 & CAG:277_CAG00282	Clostridium sp. 44_14 & CAG:277	unclassified Clostridiales	unclassified Clostridiales	Clostridiales	Clostridia	Firmicutes	Bacteria	2.42524	1.72297	1.17121	1.80144	2.59615	2.09024	0.720489	0.726227	0.815747	0.0109811	HC275	0.327618	0.730297	0.0518182	ACS112	0.475133	0.652977	-0.0272727	HC275	0.482712	0.695449	0.032237	HC275	0.360224	0.514908	0.0289542	HC275	0.998014	0.999667	-8.04959e-05	MMC372	0.218275	0.793414	0.0617328	ACS112	0.655705	0.917484	-0.0159817	MMC372	0.62605	0.867593	-0.0212235
Ruminococcus sp. Marseille-P328 / Blautia sp. 2789STDY5608844 & sp. 2789STDY5608844_CAG00284	Ruminococcus sp. Marseille-P328 / Blautia sp. 2789STDY5608844 & sp. 2789STDY5608844	Blautia	Lachnospiraceae	Clostridiales	Clostridia	Firmicutes	Bacteria	10.9653	9.29229	8.58886	10.4908	8.28987	10.806	11.6555	0.140148	0.296138	0.0710111	HC275	0.144464	0.534214	-0.114332	HC275	0.402151	0.596038	-0.0496139	HC275	0.300674	0.543576	0.0730133	HC275	0.113657	0.227626	0.0786329	HC275	0.85801	0.935685	-0.00802275	MMC372	0.529661	0.924088	-0.0479834	MMC372	0.789915	0.976386	0.0150722	CIHD158	0.822101	0.962804	-0.0153771
unclassified Clostridiales_CAG00826	unclassified Clostridiales	unclassified Clostridiales	unclassified Clostridiales	Clostridiales	Clostridia	Firmicutes	Bacteria	0.38498	0.783228	0.948323	0.481555	0.105519	0.627312	0.529757	0.25551	0.426001	-0.030231	IHD372	0.7376	0.923582	-0.0134759	HC275	0.209379	0.434865	0.0406476	CIHD158	0.224498	0.457148	-0.0465373	HF102	0.030993	0.0953328	-0.0621463	MMC269	0.575483	0.848109	-0.0149275	MMC372	0.191822	0.762926	-0.0587438	MMC372	0.904155	0.984778	-0.00412073	MMC372	0.984749	0.997604	0.000822143
Firmicutes bacterium CAG:95_CAG00288	Firmicutes bacterium CAG:95	unclassified Firmicutes	unclassified Firmicutes	unclassified Firmicutes	unclassified Firmicutes	Firmicutes	Bacteria	11.9541	9.41313	5.64047	5.80546	6.19339	4.96001	6.89597	2.68542e-05	0.000866192	0.198848	HC275	0.0535657	0.385079	-0.14984	HC275	0.000609416	0.0156629	-0.200349	HC275	0.000786198	0.011238	0.23383	HC275	7.88927e-05	0.00103263	0.193083	HC275	0.0489526	0.322721	-0.0863005	MMC372	0.633432	0.933934	-0.0357883	MMC372	0.118574	0.518328	-0.086461	MMC372	0.0622983	0.32673	-0.124631
unclassified Bacteroidales_CAG00289	unclassified Bacteroidales	unclassified Bacteroidales	unclassified Bacteroidales	Bacteroidales	Bacteroidia	Bacteroidetes	Bacteria	3.28465	1.96962	2.14943	0.759454	1.01551	0.488949	1.00756	0.00107878	0.0113515	0.0692349	HC275	0.238547	0.643032	-0.0472727	HC275	0.00464736	0.0477172	-0.0781071	HC275	0.0391676	0.152691	0.0714607	HC275	0.0566037	0.139436	0.0453862	HC275	0.349666	0.692681	-0.0149991	MMC372	0.80484	0.98524	0.00733301	ACS112	0.236741	0.669463	-0.0239448	MMC372	0.492543	0.801138	-0.0173868
Prevotella sp. P4-51 & PA-67 & P5-64 & P5-108 & CAG:474_CAG00290	Prevotella sp. P4-51 & PA-67 & P5-64 & P5-108 & CAG:474	Prevotella	Prevotellaceae	Bacteroidales	Bacteroidia	Bacteroidetes	Bacteria	3.74886	1.12817	5.49754	2.47611	2.92671	2.44961	2.17531	0.0816183	0.208771	0.0416082	HC275	0.349345	0.746841	-0.0390374	HC275	0.166105	0.374892	-0.0421918	HC275	0.249537	0.486396	0.0426149	HC275	0.0181982	0.0666656	0.0567874	HC275	0.467103	0.787867	0.0136754	IHD372	0.582831	0.924088	0.0172166	ACS112	0.5775	0.884448	0.0129933	CIHD158	0.665181	0.894681	0.0120885
Roseburia intestinalis_CAG00291	Roseburia intestinalis	Roseburia	Lachnospiraceae	Clostridiales	Clostridia	Firmicutes	Bacteria	33.0983	31.9294	38.8919	30.0618	27.0303	36.4583	21.8847	0.609672	0.739519	0.0245425	HC275	0.889635	0.961894	-0.0109091	HC275	0.607572	0.751986	0.0303861	CIHD158	0.075678	0.226104	0.125066	HC275	0.951894	0.973329	0.00300752	HC275	0.585534	0.848109	-0.0243902	MMC372	0.91127	0.988595	-0.00852861	MMC372	0.624688	0.907749	0.02762	CIHD158	0.0737631	0.348711	-0.121829
unclassified Firmicutes_CAG00292	unclassified Firmicutes	unclassified Firmicutes	unclassified Firmicutes	unclassified Firmicutes	unclassified Firmicutes	Firmicutes	Bacteria	1.55476	0.723451	0.248796	1.39654	1.74087	1.16454	1.51404	0.143746	0.301123	0.0361236	HC275	0.571912	0.875891	-0.0241711	HC275	0.190222	0.415755	-0.0407721	HC275	0.320678	0.563312	0.0376302	HC275	0.140469	0.260564	0.037799	HC275	0.440445	0.780814	-0.0171009	MMC372	0.88223	0.985709	-0.00581859	MMC372	0.445577	0.820267	-0.0215503	MMC372	0.594374	0.852951	-0.0184221
Firmicutes bacterium CAG:145_CAG00293	Firmicutes bacterium CAG:145	unclassified Firmicutes	unclassified Firmicutes	unclassified Firmicutes	unclassified Firmicutes	Firmicutes	Bacteria	1.18992	0.68939	0.915648	1.69539	1.60125	0.719922	3.36751	0.00937957	0.0499102	0.11688	HC275	0.00122125	0.0989214	-0.238503	HC275	0.0819895	0.246985	-0.0973848	HC275	0.405144	0.639285	0.0559346	HC275	0.00039538	0.0036029	0.163992	HC275	0.989527	0.996361	0.000545583	IHD372	0.0693357	0.695584	-0.125618	MMC372	0.690117	0.943893	0.0206779	CIHD158	0.309145	0.698001	0.063914
unclassified Clostridiales_CAG00294	unclassified Clostridiales	unclassified Clostridiales	unclassified Clostridiales	Clostridiales	Clostridia	Firmicutes	Bacteria	4.80607	3.84892	0.924143	5.7946	7.8293	6.44088	3.17979	0.206049	0.372582	0.0585059	HC275	0.186735	0.561822	-0.0997861	HC275	0.208594	0.434865	-0.071731	HC275	0.938825	0.96868	0.00527068	HC275	0.00025847	0.00254627	0.172057	HC275	0.0644558	0.36425	0.0781436	IHD372	0.636321	0.933934	0.0337956	ACS112	0.197372	0.63527	0.068456	CIHD158	0.0461586	0.275817	0.127919
Turicibacter sanguinis 1_CAG00296	Turicibacter sanguinis 1	Turicibacter	Erysipelotrichaceae	Erysipelotrichales	Erysipelotrichia	Firmicutes	Bacteria	0.124803	0.165259	0.0971261	0.14238	0.047668	0.195842	0.127042	0.432529	0.590476	-0.0248065	IHD372	0.740533	0.923582	-0.0163636	HC275	0.30686	0.533892	0.0397011	CIHD158	0.485316	0.697707	-0.0318284	HF102	0.376295	0.525515	-0.0287902	MMC269	0.933454	0.966602	-0.00253115	MMC372	0.384616	0.878624	-0.0440778	MMC372	0.738257	0.964205	0.0128448	CIHD158	0.93152	0.988891	0.00398892
unclassified Faecalibacterium_CAG00297	unclassified Faecalibacterium	Faecalibacterium	Ruminococcaceae	Clostridiales	Clostridia	Firmicutes	Bacteria	6.42641	5.14522	2.0721	3.86857	1.50137	5.28952	3.34621	0.0224641	0.0885207	0.0877408	HC275	0.311541	0.713518	-0.0660963	HC275	0.106928	0.28243	-0.0773101	HC275	0.0341594	0.14149	0.121389	HC275	0.0744727	0.17019	0.0722625	HC275	0.0922501	0.426925	-0.0599157	MMC372	0.555858	0.924088	-0.0369042	MMC372	0.274578	0.710884	-0.0495601	MMC372	0.0851072	0.360716	-0.0944856
Bacteroides intestinalis_CAG00298	Bacteroides intestinalis	Bacteroides	Bacteroidaceae	Bacteroidales	Bacteroidia	Bacteroidetes	Bacteria	10.7625	8.48015	7.57902	3.54145	3.11911	3.96342	3.17191	0.00016445	0.00302477	0.13631	HC275	0.0166228	0.274912	-0.149037	HC275	0.00702041	0.0647833	-0.124882	HC275	0.00902304	0.054362	0.145332	HC275	0.0894963	0.193599	0.067054	HC275	0.00136849	0.0554237	-0.107095	MMC372	0.0411469	0.680925	-0.121433	MMC372	0.0289502	0.340398	-0.0952222	MMC372	0.0290153	0.206428	-0.115618
Intestinimonas butyriciproducens_CAG00305	Intestinimonas butyriciproducens	Intestinimonas	unclassified Clostridiales	Clostridiales	Clostridia	Firmicutes	Bacteria	2.22122	2.01675	1.30901	2.17018	1.69404	2.05502	2.72289	0.0102571	0.0530311	0.123264	HC275	0.00142469	0.10386	-0.249519	HC275	0.0339754	0.16512	-0.12533	HC275	0.739981	0.872305	0.0234116	HC275	3.26905e-05	0.000529585	0.205796	HC275	0.45653	0.787867	0.0331822	IHD372	0.298012	0.848877	-0.0789893	MMC372	0.516367	0.851104	0.0364926	CIHD158	0.0948222	0.381587	0.113456
Turicimonas muris_CAG00299	Turicimonas muris	Turicimonas	Sutterellaceae	Burkholderiales	Betaproteobacteria	Proteobacteria	Bacteria	0.12391	0.277498	0.0425932	0.0820622	0.0952059	0.0603793	0.10759	0.0126454	0.0602515	0.0461446	HC275	0.184244	0.561822	-0.0451337	HC275	0.0410245	0.18461	-0.0495641	HC275	0.173638	0.391896	0.0413075	HC275	0.145733	0.268128	-0.0366644	MMC269	7.03537e-05	0.0256439	-0.0810235	MMC372	0.0430881	0.680925	-0.0797864	MMC372	0.00221018	0.166318	-0.0847162	MMC372	0.0296771	0.206428	-0.0759112
unclassified Prevotellaceae_CAG00300	unclassified Prevotellaceae	unclassified Prevotellaceae	Prevotellaceae	Bacteroidales	Bacteroidia	Bacteroidetes	Bacteria	1.44025	1.23754	0.9452	1.92828	2.08888	1.76851	2.06767	0.0648034	0.181168	-0.0519052	IHD372	0.0286082	0.310743	0.0976471	ACS112	0.480974	0.657842	0.0226152	CIHD158	0.100208	0.273603	-0.0650051	HF102	0.338025	0.491374	-0.0265345	MMC269	0.152081	0.501661	0.038164	IHD372	0.062151	0.695584	0.0839311	ACS112	0.793213	0.976386	0.00838995	CIHD158	0.190522	0.542542	0.0520386
Eubacterium sp. CAG:180_CAG00523	Eubacterium sp. CAG:180	Eubacterium	Eubacteriaceae	Clostridiales	Clostridia	Firmicutes	Bacteria	4.35997	8.08655	7.74807	9.89242	7.58995	11.5038	9.00829	1.98095e-07	1.80514e-05	-0.215314	IHD372	0.00105673	0.0962946	0.208663	ACS112	3.1624e-06	0.000384232	0.23071	CIHD158	0.000660432	0.0104664	-0.195138	HF102	1.60797e-06	5.86104e-05	-0.203281	MMC269	0.0660798	0.364941	0.0738505	IHD372	0.469861	0.919766	0.0490196	ACS112	0.054793	0.415913	0.0968556	CIHD158	0.362187	0.735471	0.0550836
Azospirillum sp. 51_20_CAG00302	Azospirillum sp. 51_20	Azospirillum	Rhodospirillaceae	Rhodospirillales	Alphaproteobacteria	Proteobacteria	Bacteria	10.3828	6.99809	5.19979	4.44262	2.75613	4.77963	5.17831	8.26134e-05	0.00200751	0.151011	HC275	0.00956838	0.21798	-0.169626	HC275	0.0022189	0.029622	-0.148593	HC275	0.0166719	0.0854175	0.140756	HC275	0.0216093	0.0745633	0.0945181	HC275	0.0229375	0.236763	-0.0786266	MMC372	0.110454	0.729966	-0.0966045	MMC372	0.0851061	0.459573	-0.0764376	MMC372	0.206171	0.574535	-0.0684815
unclassified Clostridium_CAG00303	unclassified Clostridium	Clostridium	Clostridiaceae	Clostridiales	Clostridia	Firmicutes	Bacteria	0.89985	0.813859	0.644109	0.614971	0.177881	0.971116	0.364689	0.000353447	0.00477153	0.144794	HC275	0.00300312	0.136487	-0.202246	HC275	0.05766	0.21446	-0.0977335	HC275	0.0034938	0.0282998	0.1781	HC275	0.00382058	0.018947	0.122379	HC275	0.099314	0.441463	-0.0597905	MMC372	0.0735842	0.695584	-0.111749	MMC372	0.743034	0.965766	-0.0153321	MMC372	0.0948458	0.381587	-0.093024
Clostridium sp. CAG:221_CAG00306	Clostridium sp. CAG:221	unclassified Clostridiales	unclassified Clostridiales	Clostridiales	Clostridia	Firmicutes	Bacteria	0.141676	0.123954	0.161427	0.0924629	0.151784	0.0764381	0.073427	0.0286466	0.104942	0.0716232	HC275	0.538103	0.850926	-0.0349198	HC275	0.0503896	0.201919	-0.0804732	HC275	0.085998	0.246821	0.0851481	HC275	0.338256	0.491374	0.0337116	HC275	0.0572285	0.344353	-0.0574472	MMC372	0.693522	0.94441	-0.0212817	MMC372	0.0876493	0.46158	-0.0661172	MMC372	0.132994	0.441757	-0.0708566
Alistipes onderdonkii_CAG00309	Alistipes onderdonkii	Alistipes	Rikenellaceae	Bacteroidales	Bacteroidia	Bacteroidetes	Bacteria	95.8067	83.4296	80.2917	128.699	122.853	125.473	138.457	0.502677	0.647806	0.0321992	HC275	0.839012	0.945348	-0.0159358	HC275	0.373878	0.584159	-0.0525529	HC275	0.873599	0.942091	0.011236	HC275	0.0812699	0.180627	0.0864798	HC275	0.314442	0.662509	0.0449525	IHD372	0.448944	0.919766	0.0576678	ACS112	0.628304	0.907749	0.0273045	CIHD158	0.346043	0.725252	0.0641881
Tyzzerella nexilis_CAG00311	Tyzzerella nexilis	Tyzzerella	Lachnospiraceae	Clostridiales	Clostridia	Firmicutes	Bacteria	0.112336	0.142107	0.282055	0.501643	0.034035	0.897689	0.209222	0.154197	0.313119	-0.030183	IHD372	0.749061	0.923582	-0.00973262	HC275	0.0878205	0.25815	0.0443836	CIHD158	0.209116	0.440595	-0.0373851	HF102	0.116725	0.22936	-0.0349692	MMC269	0.543396	0.833073	0.01262	IHD372	0.40207	0.891874	-0.0280568	MMC372	0.308535	0.737449	0.027026	CIHD158	0.523957	0.825496	0.0200664
Coraliomargarita sp. CAG:312_CAG00313	Coraliomargarita sp. CAG:312	Coraliomargarita	Puniceicoccaceae	Puniceicoccales	Opitutae	Verrucomicrobia	Bacteria	2.22156	1.59082	0.968146	1.51106	0.605934	1.26665	2.60355	0.643047	0.761009	0.0152895	HC275	0.277346	0.690051	-0.057861	HC275	0.468277	0.650042	-0.0292653	HC275	0.420721	0.65091	-0.0401634	HF102	0.345242	0.497493	0.0317703	HC275	0.920812	0.95896	-0.00304095	MMC372	0.365119	0.877219	-0.0466284	MMC372	0.643155	0.916257	-0.0177265	MMC372	0.253358	0.636888	0.0543528
Citrobacter portucalensis_CAG00315	Citrobacter portucalensis	Citrobacter	Enterobacteriaceae	Enterobacterales	Gammaproteobacteria	Proteobacteria	Bacteria	0.0400176	0.0650445	0.126856	0.0482912	0.00882934	0.0844898	0.0190598	0.530431	0.675367	-0.010021	IHD372	0.870256	0.959317	-0.00395722	HC275	0.639938	0.781432	0.00891656	CIHD158	0.338752	0.579243	-0.0225128	HF102	0.0921693	0.198205	-0.0310321	MMC269	0.502325	0.806596	-0.0112605	MMC372	0.381231	0.878624	-0.0253467	MMC372	0.568261	0.882284	-0.0122508	MMC372	0.967459	0.996825	0.00112664
Clostridium sp. CAG:230_CAG00317	Clostridium sp. CAG:230	unclassified Clostridiales	unclassified Clostridiales	Clostridiales	Clostridia	Firmicutes	Bacteria	1.68933	1.7033	1.05174	1.00873	0.761339	1.31819	0.690101	0.00775558	0.0433768	0.10339	HC275	0.0277538	0.310743	-0.143262	HC275	0.344536	0.563153	-0.046924	HC275	0.00408039	0.0312256	0.165557	HC275	0.00322565	0.0165111	0.117334	HC275	0.59824	0.850131	-0.0181473	MMC372	0.348202	0.873167	-0.0551172	MMC372	0.394509	0.786884	0.0379033	CIHD158	0.114324	0.411598	-0.0818489
Phascolarctobacterium sp. CAG:207_CAG00320	Phascolarctobacterium sp. CAG:207	Phascolarctobacterium	Acidaminococcaceae	Acidaminococcales	Negativicutes	Firmicutes	Bacteria	9.50529	6.27857	3.45648	5.5273	5.35947	6.04675	4.80338	0.000603179	0.00720849	0.135986	HC275	0.080805	0.46099	-0.117647	HC275	0.00727127	0.0654415	-0.133798	HC275	0.0102977	0.0595797	0.153585	HC275	0.0383046	0.109506	0.0879289	HC275	0.0290049	0.25786	-0.0794673	MMC372	0.336788	0.870634	-0.061414	MMC372	0.0976426	0.490455	-0.0772358	MMC372	0.0867546	0.365573	-0.0969215
Clostridium sp. CAG:138_CAG00321	Clostridium sp. CAG:138	unclassified Clostridiales	unclassified Clostridiales	Clostridiales	Clostridia	Firmicutes	Bacteria	12.1267	7.97658	6.05455	11.1756	15.6614	9.77881	10.0398	0.0660478	0.182382	0.0851245	HC275	0.233265	0.634516	-0.0906952	HC275	0.116559	0.302389	-0.089863	HC275	0.285366	0.524133	0.073095	HC275	0.00164169	0.00965377	0.150349	HC275	0.736264	0.915657	0.014373	IHD372	0.892538	0.985709	0.00988363	ACS112	0.857592	0.98128	0.00968927	CIHD158	0.696086	0.907776	0.0254864
unclassified Lachnospiraceae_CAG00322	unclassified Lachnospiraceae	unclassified Lachnospiraceae	Lachnospiraceae	Clostridiales	Clostridia	Firmicutes	Bacteria	0.665869	0.28452	0.151518	0.248788	0.269629	0.161462	0.37612	0.0465094	0.144895	0.049577	HC275	0.22372	0.62045	-0.0525668	HC275	0.164514	0.373616	-0.0445828	HC275	0.147504	0.353718	0.0554852	HC275	0.00838373	0.0357412	0.0658373	HC275	0.702519	0.908102	0.00764711	IHD372	0.88156	0.985709	0.00502152	ACS112	0.602881	0.893521	0.0131789	CIHD158	0.985287	0.997604	0.000578545
Prevotella sp. UBA634_CAG00323	Prevotella sp. UBA634	Prevotella	Prevotellaceae	Bacteroidales	Bacteroidia	Bacteroidetes	Bacteria	0.890355	0.538156	2.08491	1.56916	1.63668	1.76666	1.19359	0.336897	0.504487	-0.0166097	IHD372	0.187396	0.561822	0.036631	ACS112	0.366015	0.583863	0.0187796	CIHD158	0.922461	0.96868	0.00224719	HC275	0.117993	0.229991	0.0213807	HC275	0.0301478	0.259157	0.0312324	IHD372	0.0218134	0.611615	0.0515304	ACS112	0.0502868	0.404462	0.0332628	CIHD158	0.494644	0.801138	0.012393
Firmicutes bacterium CAG:94_CAG00324	Firmicutes bacterium CAG:94	unclassified Firmicutes	unclassified Firmicutes	unclassified Firmicutes	unclassified Firmicutes	Firmicutes	Bacteria	1.63682	1.60674	1.37362	2.82692	2.86353	2.4247	3.45877	0.00357599	0.0271551	-0.131737	IHD372	0.64418	0.899141	0.033262	ACS112	0.0015279	0.0260038	0.176289	CIHD158	0.0409049	0.157241	-0.133892	HF102	0.144402	0.26718	-0.0680519	MMC269	0.0666709	0.365436	0.0782599	IHD372	0.72379	0.953648	-0.025546	MMC372	0.0196467	0.292294	0.126072	CIHD158	0.223097	0.597932	0.0791389
unclassified Firmicutes_CAG00326	unclassified Firmicutes	unclassified Firmicutes	unclassified Firmicutes	unclassified Firmicutes	unclassified Firmicutes	Firmicutes	Bacteria	5.93867	4.59621	2.31902	4.12769	2.36123	6.23528	2.01995	0.00294131	0.0246462	0.101134	HC275	0.00800965	0.207353	-0.153209	HC275	0.439422	0.63308	-0.03467	HC275	0.000855613	0.0113404	0.170378	HC275	0.124294	0.238449	0.0569241	HC275	0.0143599	0.190333	-0.0767483	MMC372	0.0197287	0.599258	-0.128368	MMC372	0.803537	0.976386	-0.0104317	MMC372	0.00263179	0.0602297	-0.146098
unclassified Clostridiales_CAG00327	unclassified Clostridiales	unclassified Clostridiales	unclassified Clostridiales	Clostridiales	Clostridia	Firmicutes	Bacteria	2.93942	1.68799	1.2836	3.75769	3.17283	2.76448	5.83386	0.630465	0.755438	-0.0225263	IHD372	0.452181	0.800096	-0.0570588	HC275	0.782884	0.868679	0.0159153	CIHD158	0.171008	0.387158	-0.0941777	HF102	7.46547e-05	0.00100784	0.187614	HC275	5.3837e-05	0.0256439	0.172664	IHD372	0.254991	0.825214	0.0813805	ACS112	0.00120819	0.148203	0.173776	CIHD158	0.000199939	0.0208222	0.240583
Alistipes indistinctus_CAG00328	Alistipes indistinctus	Alistipes	Rikenellaceae	Bacteroidales	Bacteroidia	Bacteroidetes	Bacteria	7.15202	7.06898	4.16001	7.27902	6.64215	8.19556	6.2621	0.120756	0.264359	0.0737474	HC275	0.210259	0.601094	-0.0971123	HC275	0.405535	0.596038	-0.0487671	HC275	0.164616	0.379762	0.0968744	HC275	0.117042	0.229365	0.0769651	HC275	0.426129	0.771051	-0.0351767	MMC372	0.417394	0.902909	-0.061135	MMC372	0.875099	0.98128	-0.00879831	MMC372	0.384418	0.751727	-0.0586158
Roseburia hominis_CAG00329	Roseburia hominis	Roseburia	Lachnospiraceae	Clostridiales	Clostridia	Firmicutes	Bacteria	23.9146	21.9517	19.1953	21.4643	16.1998	24.837	19.9539	0.461261	0.615351	0.0354635	HC275	0.467851	0.806769	-0.0568984	HC275	0.656427	0.797062	0.0263512	CIHD158	0.0874711	0.249088	0.12049	HC275	0.039011	0.110229	0.102556	HC275	0.576248	0.848109	0.0250342	IHD372	0.933779	0.9893	0.00637653	ACS112	0.123977	0.531641	0.0869065	CIHD158	0.362054	0.735471	-0.0622088
Anaerostipes hadrus 1_CAG00335	Anaerostipes hadrus 1	Anaerostipes	Lachnospiraceae	Clostridiales	Clostridia	Firmicutes	Bacteria	18.2887	13.5696	15.5487	16.588	18.0401	16.2781	15.9867	0.0698494	0.190712	0.0872607	HC275	0.19258	0.570695	-0.102086	HC275	0.15144	0.357336	-0.0849315	HC275	0.258221	0.492783	0.0797549	HC275	5.86806e-05	0.000871908	0.199699	HC275	0.137812	0.497353	0.0664806	IHD372	0.492056	0.919766	0.052447	ACS112	0.223553	0.654632	0.0687901	CIHD158	0.282309	0.674764	0.0734143
Intestinibacter bartlettii_CAG00019_1	Intestinibacter bartlettii	Intestinibacter	Peptostreptococcaceae	Clostridiales	Clostridia	Firmicutes	Bacteria	1.28795	1.52929	1.43922	1.17792	0.790404	1.51537	0.920439	0.0297065	0.107208	0.10195	HC275	0.05644	0.388158	-0.146738	HC275	0.81567	0.890155	0.013599	CIHD158	0.000186488	0.00503517	0.257283	HC275	0.101563	0.21337	0.0794258	HC275	0.262338	0.624982	-0.0484853	MMC372	0.214093	0.789498	-0.0918221	MMC372	0.277671	0.714017	0.0596948	CIHD158	0.00335528	0.0606806	-0.192838
unclassified Firmicutes_CAG00339	unclassified Firmicutes	unclassified Firmicutes	unclassified Firmicutes	unclassified Firmicutes	unclassified Firmicutes	Firmicutes	Bacteria	1.41335	1.10127	0.99424	0.933041	0.291005	1.41815	0.627786	0.497063	0.642481	0.0189859	HC275	0.144241	0.534214	-0.0658289	HC275	0.720945	0.828821	-0.0125031	HC275	0.88547	0.950674	-0.00616956	HF102	0.305581	0.462175	0.029337	HC275	0.72427	0.914245	-0.00908709	MMC372	0.190101	0.76145	-0.0567113	MMC372	0.935533	0.988608	-0.0026729	MMC372	0.677772	0.896726	0.0167778
Eubacterium sp. CAG:115_CAG00341	Eubacterium sp. CAG:115	Eubacterium	Eubacteriaceae	Clostridiales	Clostridia	Firmicutes	Bacteria	23.2826	15.7305	11.3722	10.3746	14.9508	10.4587	6.74013	9.70072e-09	1.76796e-06	0.259358	HC275	0.146604	0.534214	-0.110588	HC275	1.07425e-06	0.00020078	-0.274919	HC275	2.70617e-07	4.93199e-05	0.347497	HC275	2.50517e-06	7.78836e-05	0.22242	HC275	0.0133514	0.180244	-0.100834	MMC372	0.528749	0.924088	0.0448749	ACS112	0.0229767	0.299236	-0.117478	MMC372	0.00311864	0.0602297	-0.18486
Roseburia sp. CAG:303_CAG00345	Roseburia sp. CAG:303	Roseburia	Lachnospiraceae	Clostridiales	Clostridia	Firmicutes	Bacteria	1.97942	0.931854	0.582933	0.780504	0.338496	1.06387	0.653375	1.9323e-05	0.000828615	0.116532	HC275	0.00194592	0.118214	-0.151444	HC275	0.0190393	0.120693	-0.0867248	HC275	0.00146291	0.016406	0.138754	HC275	1.21854e-06	4.67534e-05	0.13434	HC275	0.146334	0.500187	-0.0311966	MMC372	0.0703103	0.695584	-0.0675116	MMC372	0.975003	0.988608	-0.000928091	MMC372	0.112307	0.411598	-0.0531044
unclassified Lachnospiraceae_CAG00346	unclassified Lachnospiraceae	unclassified Lachnospiraceae	Lachnospiraceae	Clostridiales	Clostridia	Firmicutes	Bacteria	0.992778	0.862364	0.442319	0.783609	0.476965	0.771847	1.03719	0.0306393	0.108427	0.0628023	HC275	0.0763739	0.455028	-0.0880214	HC275	0.219877	0.44639	-0.0459776	HC275	0.110893	0.292902	0.0711338	HC275	0.60693	0.719435	0.016596	HC275	0.0832095	0.404398	-0.0461599	MMC372	0.129809	0.729966	-0.0710984	MMC372	0.393337	0.786884	-0.0297732	MMC372	0.198401	0.558435	-0.0539874
unclassified Firmicutes_CAG00356	unclassified Firmicutes	unclassified Firmicutes	unclassified Firmicutes	unclassified Firmicutes	unclassified Firmicutes	Firmicutes	Bacteria	0.0887055	0.0460715	0.0305942	0.0414785	0.0290326	0.0443604	0.0462601	0.185406	0.348445	0.0339994	HC275	0.127193	0.511136	-0.0651337	HC275	0.516774	0.680449	-0.0213948	HC275	0.4303	0.656252	0.0308887	HC275	0.046092	0.122632	0.0511415	HC275	0.728511	0.914245	0.00752189	IHD372	0.517754	0.924088	-0.0229555	MMC372	0.456584	0.820561	0.0206222	CIHD158	0.776073	0.949257	0.00931762
Bacteroides ovatus_CAG00357	Bacteroides ovatus	Bacteroides	Bacteroidaceae	Bacteroidales	Bacteroidia	Bacteroidetes	Bacteria	43.6759	42.2843	52.9304	49.4328	38.0162	56.3795	46.7598	0.220513	0.380934	0.0589619	HC275	0.142542	0.534214	-0.114866	HC275	0.812046	0.890155	0.0140971	CIHD158	0.0536013	0.192489	0.136098	HC275	0.835461	0.899633	0.0103349	HC275	0.166415	0.522915	-0.0619818	MMC372	0.117102	0.729966	-0.11956	MMC372	0.821419	0.97702	0.0127705	CIHD158	0.0393987	0.245484	-0.140617
Alistipes finegoldii_CAG00360	Alistipes finegoldii	Alistipes	Rikenellaceae	Bacteroidales	Bacteroidia	Bacteroidetes	Bacteria	38.9032	42.0243	38.7324	39.6666	28.6445	31.6323	61.2678	0.328888	0.501588	0.0466367	HC275	0.0993705	0.4716	-0.128075	HC275	0.568688	0.724779	-0.0335492	HC275	0.933517	0.96868	0.00588355	HC275	0.580815	0.696954	0.0272864	HC275	0.464138	0.787867	-0.032565	MMC372	0.12434	0.729966	-0.116451	MMC372	0.746808	0.965766	-0.0181535	MMC372	0.907813	0.9761	0.00788648
unclassified Dakarella_CAG00362	unclassified Dakarella	Dakarella	Sutterellaceae	Burkholderiales	Betaproteobacteria	Proteobacteria	Bacteria	0.660399	1.11133	1.04007	0.839477	0.492763	1.15286	0.590297	0.761186	0.838218	-0.00687669	IHD372	0.635297	0.896386	-0.0167914	HC275	0.470585	0.650042	0.0204732	CIHD158	0.936021	0.96868	-0.00265577	HF102	0.0140924	0.0547246	-0.0660287	MMC269	0.0345069	0.27343	-0.0517767	MMC372	0.0852567	0.695584	-0.0750837	MMC372	0.236965	0.669463	-0.0383116	MMC372	0.152296	0.48482	-0.056058
unclassified Flavonifractor_CAG00363	unclassified Flavonifractor	Flavonifractor	unclassified Clostridiales	Clostridiales	Clostridia	Firmicutes	Bacteria	0.136343	0.172926	0.106434	0.116689	0.135481	0.109312	0.114433	0.672103	0.782689	-0.0121092	IHD372	0.350632	0.7474	0.0437433	ACS112	0.75996	0.852324	-0.0103611	HC275	0.553869	0.758967	-0.0248008	HF102	0.835406	0.899633	0.00596036	HC275	0.543583	0.833073	0.0160366	IHD372	0.28885	0.847649	0.0477443	ACS112	0.82639	0.97702	-0.00707206	MMC372	0.458181	0.778885	0.0297189
Blautia hansenii_CAG00364	Blautia hansenii	Blautia	Lachnospiraceae	Clostridiales	Clostridia	Firmicutes	Bacteria	0.00346483	0.0776539	0.225701	0.0193303	0.00565043	0.00190961	0.0583601	0.313353	0.489153	-0.00920492	IHD372	0.564702	0.86934	0.0073262	ACS112	0.958538	0.973945	-0.000473225	HC275	0.0625174	0.203461	-0.0265169	HF102	0.00947416	0.0399229	-0.0342174	MMC269	0.256738	0.620127	-0.0134249	MMC372	0.479653	0.919766	-0.0153037	MMC372	0.118739	0.518328	-0.0230538	MMC372	0.852836	0.972954	0.00380622
Coprococcus comes_CAG00366	Coprococcus comes	Coprococcus	Lachnospiraceae	Clostridiales	Clostridia	Firmicutes	Bacteria	12.0439	15.2344	16.0336	12.4727	11.177	14.8298	9.59583	0.664543	0.778746	0.0208701	HC275	0.586658	0.878271	-0.0426203	HC275	0.227856	0.452609	0.0713823	CIHD158	0.0272709	0.122719	0.155587	HC275	0.0455989	0.121764	-0.0993301	MMC269	0.0253327	0.236763	-0.10011	MMC372	0.0923973	0.695584	-0.128368	MMC372	0.84548	0.980322	-0.0110257	MMC372	0.000988835	0.0424015	-0.224658
Firmicutes bacterium CAG:170_CAG00367	Firmicutes bacterium CAG:170	unclassified Firmicutes	unclassified Firmicutes	unclassified Firmicutes	unclassified Firmicutes	Firmicutes	Bacteria	5.56012	3.37163	2.18517	3.35943	4.70876	2.38813	3.92186	0.149944	0.308196	0.0632103	HC275	0.429074	0.789187	-0.0574866	HC275	0.225544	0.450994	-0.0659776	HC275	0.332697	0.578969	0.0630439	HC275	0.0181077	0.0666656	0.106876	HC275	0.851295	0.935019	-0.00757555	MMC372	0.993578	0.996312	-0.0005978	MMC372	0.851306	0.980322	-0.00959647	MMC372	0.877001	0.974383	-0.00959167
Blautia sp. CAG:257_CAG00369	Blautia sp. CAG:257	Blautia	Lachnospiraceae	Clostridiales	Clostridia	Firmicutes	Bacteria	0.0794255	0.256435	0.608393	0.252076	0.0268154	0.200007	0.509603	0.0432335	0.139457	-0.0530093	IHD372	0.469119	0.806769	-0.0265241	HC275	0.235913	0.457395	0.0357161	CIHD158	0.000323422	0.00637229	-0.142145	HF102	2.74754e-05	0.000488526	-0.128011	MMC269	0.216936	0.58698	-0.0348189	MMC372	0.0159844	0.599258	-0.115256	MMC372	0.15168	0.567121	-0.0510822	MMC372	0.24508	0.626888	0.0533175
Bacteroides dorei_CAG00371	Bacteroides dorei	Bacteroides	Bacteroidaceae	Bacteroidales	Bacteroidia	Bacteroidetes	Bacteria	28.1663	28.1513	23.4489	29.7033	28.7688	31.2757	27.8378	0.472764	0.624096	0.0341914	HC275	0.629426	0.894468	-0.0375401	HC275	0.748417	0.845885	-0.0188294	HC275	0.416356	0.65091	0.0568335	HC275	0.581273	0.696954	0.0272044	HC275	0.790152	0.924592	-0.0118061	MMC372	0.880709	0.985709	-0.0113981	MMC372	0.932104	0.988608	0.00478895	CIHD158	0.561293	0.838489	-0.0393411
unclassified Clostridiales_CAG00372	unclassified Clostridiales	unclassified Clostridiales	unclassified Clostridiales	Clostridiales	Clostridia	Firmicutes	Bacteria	0.133839	0.205222	0.11271	0.156813	0.0840408	0.147301	0.228017	0.763054	0.838218	-0.00567657	IHD372	0.81903	0.942824	-0.00679144	HC275	0.843441	0.904218	0.004533	CIHD158	0.540583	0.746373	-0.0170787	HF102	0.137419	0.25621	-0.031907	MMC269	0.378785	0.73143	-0.0169131	MMC372	0.378405	0.878526	-0.0294915	MMC372	0.463777	0.820561	-0.0180792	MMC372	0.860963	0.973105	-0.0053896
unclassified Clostridiales_CAG00373	unclassified Clostridiales	unclassified Clostridiales	unclassified Clostridiales	Clostridiales	Clostridia	Firmicutes	Bacteria	0.588677	0.3626	0.264219	0.477153	0.292362	0.550342	0.498278	0.829562	0.886731	0.00826883	HC275	0.0915086	0.4716	-0.103102	HC275	0.384295	0.58783	0.0418431	CIHD158	0.749095	0.876549	0.0180184	HC275	0.0452616	0.121764	0.0762269	HC275	0.105503	0.449776	0.0556137	IHD372	0.448219	0.919766	-0.0424438	MMC372	0.0134987	0.286612	0.107696	CIHD158	0.379778	0.748329	0.0450961
unclassified Prevotella_CAG00375	unclassified Prevotella	Prevotella	Prevotellaceae	Bacteroidales	Bacteroidia	Bacteroidetes	Bacteria	4.03714	7.63937	4.27921	10.7641	13.3666	7.6303	13.9166	0.000388563	0.00496952	-0.122208	IHD372	1.32028e-06	0.000481243	0.266738	ACS112	0.0827523	0.247239	0.0677709	CIHD158	0.0307672	0.133508	-0.101083	HF102	0.00420924	0.0204569	-0.0993028	MMC269	0.342535	0.686246	0.0324756	IHD372	0.00338602	0.424174	0.174239	ACS112	0.606666	0.893521	-0.0215688	MMC372	0.803168	0.957714	0.0128193
Bacteroides sp. CAG:443_CAG00376	Bacteroides sp. CAG:443	Bacteroides	Bacteroidaceae	Bacteroidales	Bacteroidia	Bacteroidetes	Bacteria	1.94966	3.84495	2.54258	2.28185	2.7532	2.37164	1.77443	0.98875	0.992273	0.000324032	HC275	0.93477	0.973497	-0.00299465	HC275	0.431345	0.622675	-0.0204732	HC275	0.308915	0.550608	-0.0347702	HF102	0.456665	0.598757	-0.0179084	MMC269	0.325315	0.671826	-0.0216355	MMC372	0.530024	0.924088	-0.0242707	MMC372	0.130255	0.545722	-0.0414671	MMC372	0.717511	0.920722	0.0129107
Negativibacillus massiliensis_CAG00381	Negativibacillus massiliensis	Negativibacillus	Ruminococcaceae	Clostridiales	Clostridia	Firmicutes	Bacteria	0.728658	0.767147	0.776021	1.21078	0.257685	1.35688	1.69932	0.108144	0.253495	-0.0521932	IHD372	0.886071	0.961364	-0.00716578	HC275	0.0313306	0.158611	0.0863761	CIHD158	0.363116	0.5982	-0.0414709	HF102	0.190889	0.328978	-0.0436637	MMC269	0.588124	0.848109	0.0169846	IHD372	0.375059	0.877219	-0.0463494	MMC372	0.192644	0.629764	0.0522144	CIHD158	0.872734	0.974308	0.00758199
unclassified Butyricicoccus_CAG00382	unclassified Butyricicoccus	Butyricicoccus	Clostridiaceae	Clostridiales	Clostridia	Firmicutes	Bacteria	0.401841	0.266578	0.338834	0.327338	0.278631	0.42047	0.211774	0.407641	0.572149	0.0276988	HC275	0.658676	0.902584	-0.0245455	HC275	0.688538	0.805689	-0.0167372	HC275	0.32981	0.576574	0.0480899	HC275	0.0283687	0.0898104	0.0725632	HC275	0.552438	0.835581	0.0176554	IHD372	0.67687	0.94348	0.020923	ACS112	0.454433	0.820561	0.0279912	CIHD158	0.968315	0.996825	-0.00179653
unclassified Gemmiger_CAG00568	unclassified Gemmiger	Gemmiger	Ruminococcaceae	Clostridiales	Clostridia	Firmicutes	Bacteria	6.34204	4.98153	6.12918	9.39981	4.8162	15.7942	2.41226	0.67624	0.785643	-0.0190339	IHD372	0.899345	0.965281	0.00941176	ACS112	0.0570434	0.213255	0.107447	CIHD158	0.0721078	0.218312	0.118652	HC275	0.637916	0.744066	0.0221736	HC275	0.47252	0.787867	0.0306153	IHD372	0.8293	0.985709	0.0157022	ACS112	0.0194751	0.292294	0.12648	CIHD158	0.074143	0.348711	-0.115252
unclassified Lachnospiraceae_CAG00387	unclassified Lachnospiraceae	unclassified Lachnospiraceae	Lachnospiraceae	Clostridiales	Clostridia	Firmicutes	Bacteria	0.546485	0.403767	0.273759	0.358262	0.18409	0.519768	0.226396	0.0429696	0.139221	0.0676868	HC275	0.014837	0.270405	-0.135134	HC275	0.673034	0.802586	-0.0183064	HC275	0.0525073	0.189494	0.0971604	HC275	0.0284584	0.0898104	0.0754614	HC275	0.829638	0.932533	-0.00628762	MMC372	0.141448	0.736538	-0.0716563	MMC372	0.267202	0.703214	0.0422467	CIHD158	0.413959	0.764487	-0.0359611
unclassified Firmicutes_CAG00388	unclassified Firmicutes	unclassified Firmicutes	unclassified Firmicutes	unclassified Firmicutes	unclassified Firmicutes	Firmicutes	Bacteria	0.284852	0.212586	0.161595	0.312838	0.0643525	0.369648	0.409499	0.0275956	0.103173	0.0770597	HC275	0.00675713	0.182443	-0.157968	HC275	0.605471	0.750661	-0.0234122	HC275	0.0493279	0.178906	0.103248	HC275	0.0131766	0.0519228	0.0895967	HC275	0.214535	0.58698	-0.0393625	MMC372	0.0300705	0.669316	-0.117966	MMC372	0.731471	0.960797	0.0142926	CIHD158	0.167544	0.513192	-0.0673244
Butyrivibrio sp. CAG:318_CAG00390	Butyrivibrio sp. CAG:318	Butyrivibrio	Lachnospiraceae	Clostridiales	Clostridia	Firmicutes	Bacteria	2.6516	2.21976	1.82323	1.76475	0.0209011	2.97907	1.1051	0.0336218	0.114001	0.049865	HC275	0.0319514	0.310743	-0.0859893	HC275	0.342715	0.562701	-0.0295392	HC275	0.128146	0.317173	0.0556078	HC275	0.875598	0.930353	-0.00434723	MMC269	0.00610111	0.127077	-0.0634397	MMC372	0.0160294	0.599258	-0.10067	MMC372	0.173158	0.61402	-0.0425808	MMC372	0.065752	0.33287	-0.0692123
unclassified Clostridiales_CAG00391	unclassified Clostridiales	unclassified Clostridiales	unclassified Clostridiales	Clostridiales	Clostridia	Firmicutes	Bacteria	2.42349	1.06854	0.255946	1.82766	1.9172	0.505145	3.92875	0.000279295	0.00415523	0.126721	HC275	0.0177318	0.274912	-0.142567	HC275	0.000859191	0.0176595	-0.146675	HC275	0.134289	0.328513	0.0818795	HC275	0.000332	0.00310293	0.130526	HC275	0.233685	0.601967	-0.0359816	MMC372	0.331198	0.868392	-0.0510123	MMC372	0.14381	0.555497	-0.0558897	MMC372	0.86484	0.973105	0.00816053
unclassified Gemmiger_CAG00492	unclassified Gemmiger	Gemmiger	Ruminococcaceae	Clostridiales	Clostridia	Firmicutes	Bacteria	0.489248	0.432326	0.497932	0.557299	0.452911	0.361017	0.959047	0.984943	0.992273	0.000792079	HC275	0.288116	0.690648	-0.0710695	HC275	0.558103	0.717561	-0.029589	HC275	0.104267	0.280482	-0.100143	HF102	0.0386325	0.110012	0.0860287	HC275	0.0515383	0.329574	0.0727504	IHD372	0.970321	0.990878	0.00235135	ACS112	0.335324	0.776035	0.0446598	CIHD158	0.00248829	0.0602297	0.17262
Eubacterium sp. 36_13 & CAG:86_CAG00393	Eubacterium sp. 36_13 & CAG:86	Eubacterium	Eubacteriaceae	Clostridiales	Clostridia	Firmicutes	Bacteria	16.5241	14.725	8.42235	12.5165	14.3502	14.0938	8.52812	0.000351924	0.00477153	0.167585	HC275	0.20294	0.584757	-0.0983957	HC275	0.046217	0.194895	-0.115965	HC275	1.00884e-05	0.000565726	0.305128	HC275	0.000222156	0.00224933	0.179234	HC275	0.222379	0.590265	-0.0526085	MMC372	0.877946	0.985709	0.0113981	ACS112	0.952099	0.988608	-0.00330401	MMC372	0.0055034	0.069172	-0.182394
unclassified Clostridiales_CAG00396	unclassified Clostridiales	unclassified Clostridiales	unclassified Clostridiales	Clostridiales	Clostridia	Firmicutes	Bacteria	0.680456	0.343508	0.280967	0.374985	0.435846	0.286082	0.474325	0.385753	0.555758	-0.0265947	IHD372	0.221439	0.62045	0.0607487	ACS112	0.981354	0.989142	-0.000871731	HC275	0.30742	0.550608	-0.0455567	HF102	0.135535	0.253998	0.0427341	HC275	0.00752577	0.145081	0.0708721	IHD372	0.0142794	0.599258	0.105133	ACS112	0.169624	0.61402	0.0429335	CIHD158	0.0188515	0.153851	0.0905271
unclassified Clostridiales_CAG00398	unclassified Clostridiales	unclassified Clostridiales	unclassified Clostridiales	Clostridiales	Clostridia	Firmicutes	Bacteria	0.134839	0.198484	0.0669668	0.11607	0.11391	0.168849	0.0311411	0.542153	0.685963	0.0135014	HC275	0.823591	0.942824	-0.00834225	HC275	0.993689	0.997635	0.000249066	CIHD158	0.212252	0.442401	0.04	HC275	0.880221	0.930353	-0.00363636	MMC269	0.419898	0.771051	-0.0168952	MMC372	0.747093	0.967373	-0.0119161	MMC372	0.905607	0.984778	-0.00326688	MMC372	0.17675	0.521664	-0.0430559
unclassified Ruminococcus_CAG00399	unclassified Ruminococcus	Ruminococcus	Ruminococcaceae	Clostridiales	Clostridia	Firmicutes	Bacteria	0.829275	0.486785	0.393785	0.640521	0.340639	1.0158	0.254019	0.486719	0.633604	0.01967	HC275	0.396733	0.775745	-0.0393583	HC275	0.789169	0.873655	0.00971357	CIHD158	0.1988	0.429802	0.0528294	HC275	0.056347	0.139436	0.0532057	HC275	0.747177	0.915657	0.00813008	IHD372	0.7789	0.981896	-0.0118763	MMC372	0.245643	0.675751	0.0378661	CIHD158	0.496728	0.801138	-0.0253646
Ruminococcus sp. CAG:330_CAG00400	Ruminococcus sp. CAG:330	Ruminococcus	Ruminococcaceae	Clostridiales	Clostridia	Firmicutes	Bacteria	0.266335	0.341885	0.244827	0.307364	0.243483	0.287192	0.389262	0.559537	0.699662	0.0129253	HC275	0.915462	0.973497	0.00406417	ACS112	0.451048	0.638474	-0.020523	HC275	0.685621	0.845116	0.0134423	HC275	0.691704	0.784218	-0.00973342	MMC269	0.121687	0.477399	-0.0343002	MMC372	0.667993	0.94348	-0.0172963	MMC372	0.141883	0.555497	-0.0418755	MMC372	0.323081	0.709406	-0.034865
Prevotella sp. P4-65 & P4-76 & P5-60 & P5-119 & P5-125 & CAG:592_CAG00401	Prevotella sp. P4-65 & P4-76 & P5-60 & P5-119 & P5-125 & CAG:592	Prevotella	Prevotellaceae	Bacteroidales	Bacteroidia	Bacteroidetes	Bacteria	1.72933	0.871383	1.34484	1.11382	0.315266	0.620577	2.53311	0.326504	0.500045	-0.0163336	IHD372	0.672564	0.907802	0.0105882	ACS112	0.953548	0.971184	0.00109589	CIHD158	0.0681434	0.212293	-0.0457201	HF102	0.642669	0.748412	0.00678059	HC275	0.129738	0.485699	0.0222616	IHD372	0.466708	0.919766	0.0163797	ACS112	0.674844	0.928229	0.00692356	CIHD158	0.0202876	0.160757	0.0519168
unclassified Clostridiales_CAG00402	unclassified Clostridiales	unclassified Clostridiales	unclassified Clostridiales	Clostridiales	Clostridia	Firmicutes	Bacteria	0.776641	0.243102	0.420069	1.57559	0.19156	0.368774	4.61277	0.0736905	0.196778	0.0629343	HC275	0.116678	0.483285	-0.0923529	HC275	0.00380249	0.0413734	-0.123362	HC275	0.290331	0.530453	-0.0586721	HF102	3.95858e-07	1.80363e-05	0.168544	HC275	0.0151571	0.190509	0.0687524	IHD372	0.385679	0.878624	0.0390563	ACS112	0.816168	0.976386	0.00764747	CIHD158	1.31551e-05	0.00479504	0.191681
unclassified Clostridiales_CAG00404	unclassified Clostridiales	unclassified Clostridiales	unclassified Clostridiales	Clostridiales	Clostridia	Firmicutes	Bacteria	0.0490832	0.0565363	0.0412046	0.153667	0.124116	0.0893067	0.281826	0.0339398	0.114547	-0.0540414	IHD372	0.149181	0.534214	0.0554011	ACS112	0.478186	0.655258	0.0201245	CIHD158	0.0033113	0.028069	-0.108641	HF102	0.32383	0.4794	-0.0241969	MMC269	0.290568	0.638504	0.02634	IHD372	0.517138	0.924088	0.0268612	ACS112	0.78256	0.976386	-0.00824145	MMC372	0.0319861	0.215192	0.0826711
unclassified Firmicutes_CAG00405	unclassified Firmicutes	unclassified Firmicutes	unclassified Firmicutes	unclassified Firmicutes	unclassified Firmicutes	Firmicutes	Bacteria	0.19248	1.27298	0.0883218	3.09128	2.76987	3.06873	3.37385	0.219857	0.380934	0.0279988	HC275	0.18321	0.561822	-0.051123	HC275	0.380728	0.58783	-0.0255044	HC275	0.68617	0.845116	0.0144229	HC275	0.900265	0.94295	-0.00322625	MMC269	0.111784	0.465658	-0.0347027	MMC372	0.137483	0.729966	-0.057349	MMC372	0.257882	0.693712	-0.0322605	MMC372	0.544274	0.835363	-0.0214062
unclassified Firmicutes_CAG00406	unclassified Firmicutes	unclassified Firmicutes	unclassified Firmicutes	unclassified Firmicutes	unclassified Firmicutes	Firmicutes	Bacteria	1.32	1.64367	0.775569	1.03526	0.587973	1.70518	0.27803	0.0456324	0.143388	0.0509331	HC275	0.337915	0.73654	-0.0427807	HC275	0.315212	0.541575	-0.0334247	HC275	0.0249278	0.115818	0.0858836	HC275	0.520165	0.658334	0.0181818	HC275	0.0558626	0.342217	-0.0454175	MMC372	0.382953	0.878624	-0.0374621	MMC372	0.372942	0.786884	-0.0280655	MMC372	0.0305252	0.209933	-0.079961
unclassified Lachnospiraceae_CAG00407	unclassified Lachnospiraceae	unclassified Lachnospiraceae	Lachnospiraceae	Clostridiales	Clostridia	Firmicutes	Bacteria	0.260226	0.858522	1.57189	0.640878	0.700696	0.71216	0.47824	0.0895803	0.218408	-0.0457246	IHD372	0.732571	0.923582	0.0137433	ACS112	0.0290211	0.157027	0.0726276	CIHD158	0.482168	0.695449	-0.0260266	HF102	0.00145286	0.00887442	-0.0956118	MMC269	0.349024	0.692681	-0.0263043	MMC372	0.253409	0.825214	-0.0549976	MMC372	0.976892	0.988608	0.00107659	CIHD158	0.254558	0.637257	-0.0492981
Clostridium sp. 42_12 & CAG:75_CAG00408	Clostridium sp. 42_12 & CAG:75	unclassified Clostridiales	unclassified Clostridiales	Clostridiales	Clostridia	Firmicutes	Bacteria	14.9718	11.3577	9.45318	8.30554	8.46471	8.75704	7.44329	0.0134994	0.0630546	0.117	HC275	0.477381	0.80925	-0.0551872	HC275	0.051769	0.202901	-0.113524	HC275	0.014583	0.080538	0.169928	HC275	0.00315778	0.0163264	0.14417	HC275	0.989214	0.996361	0.000599247	IHD372	0.373689	0.877219	0.0663957	ACS112	0.96959	0.988608	0.00211605	CIHD158	0.432337	0.778603	-0.0521604
unclassified Ruminococcus_CAG00409	unclassified Ruminococcus	Ruminococcus	Ruminococcaceae	Clostridiales	Clostridia	Firmicutes	Bacteria	1.98829	0.87283	0.26751	1.37375	2.0472	1.46089	0.716261	0.539444	0.683921	-0.0151695	IHD372	0.73968	0.923582	0.0129947	ACS112	0.289508	0.511019	0.0326276	CIHD158	0.73028	0.868473	0.011808	HC275	0.0261176	0.0859052	0.0471497	HC275	0.0237674	0.236763	0.0473405	IHD372	0.1684	0.757158	0.0446357	ACS112	0.0120199	0.286612	0.0651149	CIHD158	0.475614	0.791253	0.0202491
Bacteroides sp. CAG:144_CAG00413	Bacteroides sp. CAG:144	Bacteroides	Bacteroidaceae	Bacteroidales	Bacteroidia	Bacteroidetes	Bacteria	10.9909	6.72612	6.62911	5.84319	7.14962	7.21753	2.59049	0.0509268	0.15415	0.0759556	HC275	0.355529	0.751249	-0.06	HC275	0.684779	0.805373	-0.0200747	HC275	0.00148531	0.016406	0.179816	HC275	0.219016	0.364527	0.0503896	HC275	0.204282	0.572776	-0.04582	MMC372	0.632502	0.933934	-0.0299697	MMC372	0.77327	0.976386	0.0134759	CIHD158	0.00446723	0.0651323	-0.155202
Lactobacillus rogosae_CAG00414	Lactobacillus rogosae	Lactobacillus	Lactobacillaceae	Lactobacillales	Bacilli	Firmicutes	Bacteria	20.7518	16.6491	17.1491	11.8603	13.9929	13.146	8.1217	0.0042942	0.0295296	0.130969	HC275	0.165921	0.540531	-0.104706	HC275	0.102074	0.273094	-0.0930012	HC275	0.00160953	0.0172758	0.21332	HC275	0.110645	0.22594	0.0760629	HC275	0.0491386	0.322721	-0.0835636	MMC372	0.441261	0.917737	-0.0561932	MMC372	0.389406	0.786884	-0.0464046	MMC372	0.0108547	0.114682	-0.165433
Enterobacter cloacae 'Hoffmann cluster III' _CAG00416	Enterobacter cloacae 'Hoffmann cluster III'	Enterobacter	Enterobacteriaceae	Enterobacterales	Gammaproteobacteria	Proteobacteria	Bacteria	0.023592	0.0562286	0.0514372	0.0837608	0.020588	0.153393	0.0177999	0.29418	0.468246	-0.0174617	IHD372	0.437988	0.793061	-0.017754	HC275	0.0230752	0.142558	0.0507597	CIHD158	0.625183	0.813947	0.0102554	HC275	0.17996	0.315362	-0.0237867	MMC269	0.822736	0.932533	-0.00387274	MMC372	0.166242	0.757158	-0.0391758	MMC372	0.210462	0.649052	0.0296247	CIHD158	0.208333	0.575284	-0.0318504
Megamonas funiformis == rupellensis_CAG00417	Megamonas funiformis == rupellensis	Megamonas	Selenomonadaceae	Selenomonadales	Negativicutes	Firmicutes	Bacteria	1.07234	2.12885	3.19782	0.373904	0	0.740385	0.0583896	0.6378	0.758905	0.00735674	HC275	0.0946497	0.4716	-0.04	HC275	0.712465	0.823117	0.00767123	CIHD158	0.764814	0.880804	0.00706844	HC275	0.000237439	0.00237114	-0.0874915	MMC269	0.000412961	0.0427027	-0.0706396	MMC372	0.00575606	0.465367	-0.102981	MMC372	0.0463713	0.387746	-0.0551472	MMC372	0.0348757	0.223021	-0.0713437
unclassified Eubacterium_CAG00732	unclassified Eubacterium	Eubacterium	Eubacteriaceae	Clostridiales	Clostridia	Firmicutes	Bacteria	0.443812	0.400245	0.19749	0.402152	0.284115	0.531638	0.279922	0.00149503	0.0143405	0.127441	HC275	0.0380542	0.330256	-0.14107	HC275	0.0766773	0.241982	-0.0901121	HC275	0.00310959	0.027645	0.178264	HC275	0.102475	0.214051	0.0698565	HC275	0.0488044	0.322721	-0.0718291	MMC372	0.19926	0.766192	-0.0816993	MMC372	0.440848	0.818076	-0.0362327	MMC372	0.0290557	0.206428	-0.122682
unclassified_CAG00420	unclassified	unclassified	unclassified	unclassified	unclassified	unclassified	unclassified	3.13689	2.05888	2.04962	1.56422	1.96785	1.41088	1.50738	8.01254e-07	6.49016e-05	0.229403	HC275	0.0107336	0.228947	-0.195829	HC275	2.58926e-05	0.00171972	-0.24274	HC275	0.000717613	0.0107345	0.233177	HC275	7.06542e-06	0.000151491	0.216897	HC275	0.0466496	0.322721	-0.084941	MMC372	0.441873	0.917737	-0.0564323	MMC372	0.0801946	0.446976	-0.0947767	MMC372	0.166693	0.512739	-0.090588
unclassified Firmicutes_CAG00422	unclassified Firmicutes	unclassified Firmicutes	unclassified Firmicutes	unclassified Firmicutes	unclassified Firmicutes	Firmicutes	Bacteria	0.147969	0.087263	0.0159061	0.513769	1.17462	0.103255	0.682274	0.288519	0.463282	0.0251425	HC275	0.523452	0.847993	-0.025615	HC275	0.0298457	0.157027	-0.0607721	HC275	0.379707	0.615126	-0.033667	HF102	0.0274683	0.0878262	0.0508544	HC275	0.459387	0.787867	0.0145161	IHD372	0.68189	0.94348	0.013311	ACS112	0.351507	0.783486	-0.0210491	MMC372	0.018994	0.153851	0.0737797
Firmicutes bacterium CAG:137_CAG00424	Firmicutes bacterium CAG:137	unclassified Firmicutes	unclassified Firmicutes	unclassified Firmicutes	unclassified Firmicutes	Firmicutes	Bacteria	3.62608	2.24733	1.34561	2.80865	1.77306	2.91542	3.42472	0.178008	0.342251	0.0594659	HC275	0.0639316	0.406273	-0.133262	HC275	0.70196	0.814854	-0.0210212	HC275	0.306715	0.550608	0.0661491	HC275	0.000114067	0.00138592	0.171401	HC275	0.236023	0.60235	0.0477072	IHD372	0.690119	0.94348	-0.0270604	MMC372	0.0693342	0.428364	0.092605	CIHD158	0.60775	0.865218	0.0311805
Paraprevotella clara_CAG00426	Paraprevotella clara	Paraprevotella	Prevotellaceae	Bacteroidales	Bacteroidia	Bacteroidetes	Bacteria	7.60439	9.04295	7.89908	10.2029	8.51334	10.2867	11.3562	0.0335075	0.114001	-0.0916292	IHD372	0.112806	0.473305	0.109733	ACS112	0.0208777	0.130084	0.121993	CIHD158	0.649484	0.826172	-0.0279877	HF102	0.130371	0.246859	-0.0670403	MMC269	0.828569	0.932533	0.00889032	IHD372	0.760293	0.972493	0.0214012	ACS112	0.420565	0.801337	0.0418384	CIHD158	0.378409	0.748329	-0.0547182
Faecalibacterium prausnitzii 7_CAG00432	Faecalibacterium prausnitzii 7	Faecalibacterium	Ruminococcaceae	Clostridiales	Clostridia	Firmicutes	Bacteria	2.41087	2.45232	2.30868	2.10549	1.79305	1.82913	2.79758	0.0465043	0.144895	0.0745515	HC275	0.225419	0.622465	-0.0762567	HC275	0.186064	0.412282	-0.0621918	HC275	0.0951803	0.264834	0.093524	HC275	0.698706	0.790926	-0.0159672	MMC269	0.00944174	0.149025	-0.0928654	MMC372	0.138183	0.729966	-0.0934959	MMC372	0.079932	0.446976	-0.0808182	MMC372	0.0450249	0.271266	-0.112146
Bifidobacterium dentium_CAG00456	Bifidobacterium dentium	Bifidobacterium	Bifidobacteriaceae	Bifidobacteriales	Actinobacteria	Actinobacteria	Bacteria	0.0865707	0.175758	0.0936654	0.224053	0.237105	0.242481	0.18385	2.28973e-05	0.000863127	-0.127405	IHD372	0.0049751	0.151119	0.119893	ACS112	0.000674899	0.0156629	0.11599	CIHD158	0.000165724	0.00483252	-0.151869	HF102	0.126765	0.241915	-0.0407656	MMC269	0.000864703	0.0484899	0.0954144	IHD372	0.0530724	0.695584	0.0870397	ACS112	0.0132276	0.286612	0.0849204	CIHD158	0.00406391	0.0606806	0.119028
unclassified Lachnospiraceae_CAG00433	unclassified Lachnospiraceae	unclassified Lachnospiraceae	Lachnospiraceae	Clostridiales	Clostridia	Firmicutes	Bacteria	1.10393	0.565499	0.111908	0.686565	0.419914	0.105866	1.8429	4.29995e-06	0.000261222	0.113543	HC275	0.00570142	0.166253	-0.127059	HC275	0.0020762	0.029622	-0.103313	HC275	0.00320473	0.0278125	0.12	HC275	0.000366451	0.00338155	0.0958305	HC275	0.0311482	0.261001	-0.0414017	MMC372	0.117381	0.729966	-0.0547585	MMC372	0.238766	0.669463	-0.0305528	MMC372	0.114502	0.411598	-0.0489936
Clostridium sp. CAG:299_CAG00436	Clostridium sp. CAG:299	unclassified Clostridiales	unclassified Clostridiales	Clostridiales	Clostridia	Firmicutes	Bacteria	0.395514	0.931652	1.24706	0.451502	0.199191	0.479013	0.599148	0.296762	0.471328	-0.0233423	IHD372	0.154419	0.534214	0.0512299	ACS112	0.269815	0.500497	0.0300374	CIHD158	0.764504	0.880804	0.00894791	HC275	0.000641144	0.00486869	-0.0924949	MMC269	0.0765072	0.387437	-0.0436377	MMC372	0.721682	0.953648	-0.0159413	MMC372	0.250952	0.68776	-0.036938	MMC372	0.0474937	0.281487	-0.0757894
unclassified Burkholderiales_CAG00437	unclassified Burkholderiales	unclassified Burkholderiales	unclassified Burkholderiales	Burkholderiales	Betaproteobacteria	Proteobacteria	Bacteria	0.478288	0.321227	0.210145	0.287698	0.292413	0.295568	0.271187	0.489185	0.634548	-0.0135854	IHD372	0.807758	0.939163	-0.00721925	HC275	0.504727	0.672662	0.0158904	CIHD158	0.367792	0.603875	-0.0256997	HF102	0.565277	0.692655	-0.0115243	MMC269	0.733646	0.915657	0.00640389	IHD372	0.623653	0.933934	-0.0151044	MMC372	0.715045	0.954878	0.00864981	CIHD158	0.506881	0.812185	0.0191529
unclassified Flavonifractor_CAG00439	unclassified Flavonifractor	Flavonifractor	unclassified Clostridiales	Clostridiales	Clostridia	Firmicutes	Bacteria	1.55103	0.983774	0.9044	0.878596	1.05653	0.799544	0.872326	0.000195494	0.00323898	0.17511	HC275	0.00193067	0.118214	-0.23893	HC275	0.00264351	0.0321186	-0.174745	HC275	0.0680635	0.212293	0.126946	HC275	1.017e-09	1.23565e-07	0.294751	HC275	0.39913	0.753797	0.0361784	IHD372	0.633549	0.933934	-0.0347521	MMC372	0.475199	0.824809	0.0386457	CIHD158	0.188142	0.539983	0.086325
unclassified Clostridium_CAG00441	unclassified Clostridium	Clostridium	Clostridiaceae	Clostridiales	Clostridia	Firmicutes	Bacteria	4.40655	2.96595	2.04279	2.8154	2.77875	2.94707	2.62742	9.24742e-05	0.00204284	0.187927	HC275	0.0172824	0.274912	-0.186417	HC275	0.0393504	0.180418	-0.121918	HC275	2.42298e-05	0.00110397	0.297365	HC275	3.62731e-10	5.28862e-08	0.311196	HC275	0.652383	0.87909	0.0201329	IHD372	0.662079	0.94348	0.0333174	ACS112	0.111559	0.508586	0.0897464	CIHD158	0.125933	0.427001	-0.104138
unclassified Clostridiales_CAG00445	unclassified Clostridiales	unclassified Clostridiales	unclassified Clostridiales	Clostridiales	Clostridia	Firmicutes	Bacteria	0.69406	0.405064	0.30972	0.731324	0.986849	0.416319	1.05284	0.891566	0.938708	-0.00537654	IHD372	0.977301	0.990676	0.00187166	ACS112	0.504377	0.672662	-0.0320299	HC275	0.232731	0.464824	-0.0694178	HF102	0.00229086	0.0127484	0.115174	HC275	0.0021218	0.0655997	0.105333	IHD372	0.0643691	0.695584	0.103061	ACS112	0.0795833	0.446976	0.0731707	CIHD158	0.00165374	0.0530499	0.159831
Lachnospiraceae bacterium TF01-11 / Clostridium sp. CAG:122_CAG00448	Lachnospiraceae bacterium TF01-11 / Clostridium sp. CAG:122	unclassified Lachnospiraceae	Lachnospiraceae	Clostridiales	Clostridia	Firmicutes	Bacteria	5.79876	4.2603	3.75516	4.21169	5.21904	4.09898	3.62693	0.000984277	0.010552	0.145587	HC275	0.280743	0.6904	-0.0796791	HC275	0.00620321	0.0579762	-0.150187	HC275	0.00419964	0.0312596	0.188396	HC275	0.00488184	0.0226679	0.129269	HC275	0.283453	0.638504	-0.0429401	MMC372	0.735634	0.96108	0.0233541	ACS112	0.328505	0.770049	-0.0494116	MMC372	0.175358	0.521234	-0.0829755
Clostridium sp. CAG:253_CAG00449	Clostridium sp. CAG:253	unclassified Clostridiales	unclassified Clostridiales	Clostridiales	Clostridia	Firmicutes	Bacteria	2.48516	2.4249	2.37772	2.10857	1.77459	1.97911	2.57613	0.603849	0.738153	0.0207261	HC275	0.815858	0.942568	-0.0152941	HC275	0.827937	0.89683	-0.0107597	HC275	0.481141	0.695449	0.0412257	HC275	0.0439583	0.120245	0.0806015	HC275	0.752384	0.915657	0.0115467	IHD372	0.772346	0.9792	0.0180137	ACS112	0.648554	0.916257	0.0210491	CIHD158	0.871329	0.974232	-0.00898267
unclassified Firmicutes_CAG00450	unclassified Firmicutes	unclassified Firmicutes	unclassified Firmicutes	unclassified Firmicutes	unclassified Firmicutes	Firmicutes	Bacteria	0.774845	0.685196	0.649882	1.12634	0.975631	0.949082	1.53229	0.874744	0.922848	-0.00614461	IHD372	0.804471	0.9391	-0.0156684	HC275	0.911883	0.944265	-0.00533001	HC275	0.466457	0.681457	-0.0416343	HF102	0.198469	0.338047	0.0501982	HC275	0.0770623	0.387437	0.0616151	IHD372	0.490605	0.919766	0.0398533	ACS112	0.217357	0.649052	0.0536437	CIHD158	0.0799993	0.354734	0.0913188
Clostridium sp. CAG:167_CAG00452	Clostridium sp. CAG:167	unclassified Clostridiales	unclassified Clostridiales	Clostridiales	Clostridia	Firmicutes	Bacteria	4.52434	2.54142	1.3753	2.81507	2.90312	3.04257	2.37458	0.00129108	0.0128931	0.140162	HC275	0.0981948	0.4716	-0.120321	HC275	0.0264415	0.148276	-0.120523	HC275	0.00379305	0.0297327	0.187538	HC275	6.01468e-05	0.000871908	0.179877	HC275	0.591952	0.848109	-0.0211167	MMC372	0.977013	0.990878	0.00199267	ACS112	0.979521	0.989018	-0.00129933	MMC372	0.235383	0.610331	-0.0712828
unclassified_CAG00453	unclassified	unclassified	unclassified	unclassified	unclassified	unclassified	unclassified	0.132584	0.131918	0.0559098	0.123222	0.177239	0.0790194	0.154462	0.928748	0.959622	0.00169217	HC275	0.566363	0.86934	0.0182888	ACS112	0.777482	0.865319	-0.00647572	HC275	0.738551	0.872305	0.00911134	HC275	0.927562	0.955074	0.00177717	HC275	0.513147	0.814831	-0.0120207	MMC372	0.814276	0.98524	0.0077714	ACS112	0.472256	0.82435	-0.0167613	MMC372	0.495101	0.801138	-0.019366
unclassified Clostridiales_CAG00454	unclassified Clostridiales	unclassified Clostridiales	unclassified Clostridiales	Clostridiales	Clostridia	Firmicutes	Bacteria	12.4052	9.87748	11.4895	14.1554	15.6258	14.1792	12.9928	0.663699	0.778746	-0.0209181	IHD372	0.751734	0.923582	0.0248128	ACS112	0.736537	0.840974	0.0199253	CIHD158	0.781616	0.887536	-0.019571	HF102	0.00496712	0.0227738	0.139494	HC275	0.0422988	0.305305	0.090844	IHD372	0.177216	0.757158	0.102861	ACS112	0.118548	0.518328	0.088113	CIHD158	0.206497	0.574535	0.0861423
Clostridium sp. 2789STDY5608884_CAG00455	Clostridium sp. 2789STDY5608884	unclassified Clostridiales	unclassified Clostridiales	Clostridiales	Clostridia	Firmicutes	Bacteria	7.02137	5.1511	2.53073	4.00846	6.07819	2.34614	5.15406	0.0188147	0.0791314	0.111263	HC275	0.910415	0.970311	-0.00877005	HC275	0.0173937	0.117407	-0.138804	HC275	0.037566	0.150177	0.144392	HC275	0.0381943	0.109506	0.101326	HC275	0.118021	0.475345	-0.0687703	MMC372	0.630731	0.933934	0.0361868	ACS112	0.0863705	0.459592	-0.0952779	MMC372	0.115504	0.411598	-0.105478
unclassified Clostridiales_CAG00460	unclassified Clostridiales	unclassified Clostridiales	unclassified Clostridiales	Clostridiales	Clostridia	Firmicutes	Bacteria	4.98314	6.87607	9.31628	6.70495	5.78298	7.77329	5.6568	0.585657	0.722921	0.0262106	HC275	0.660972	0.904031	0.034385	ACS112	0.576857	0.731354	0.0330262	CIHD158	0.0159612	0.0849322	0.169683	HC275	0.280642	0.43437	-0.0535885	MMC269	0.127385	0.485699	-0.06818	MMC372	0.891458	0.985709	-0.0104416	MMC372	0.810517	0.976386	-0.0135501	MMC372	0.00304163	0.0602297	-0.201912
Rhodospirillum sp. UNK.MGS-17 / Azospirillum sp. 47_25 & CAG:260_CAG00461	Rhodospirillum sp. UNK.MGS-17 / Azospirillum sp. 47_25 & CAG:260	unclassified Rhodospirillaceae	Rhodospirillaceae	Rhodospirillales	Alphaproteobacteria	Proteobacteria	Bacteria	8.86847	7.38122	6.84466	4.56083	1.07373	5.57487	5.56164	0.0043299	0.0295296	0.108755	HC275	0.0026696	0.129742	-0.190749	HC275	0.0399725	0.182125	-0.0987547	HC275	0.283919	0.524133	0.0625128	HC275	0.434473	0.581157	0.0321668	HC275	0.00794647	0.145081	-0.0941086	MMC372	0.00429704	0.424174	-0.175634	MMC372	0.0651208	0.427685	-0.084215	MMC372	0.39062	0.755157	-0.0480497
Faecalibacterium sp. CAG:82_CAG00463	Faecalibacterium sp. CAG:82	Faecalibacterium	Ruminococcaceae	Clostridiales	Clostridia	Firmicutes	Bacteria	14.6027	12.8842	10.5216	16.4341	20.097	14.8602	16.2174	0.0619428	0.175024	0.0888569	HC275	0.548962	0.856944	0.046738	ACS112	0.0873712	0.257869	-0.100224	HC275	0.0128634	0.0721338	0.17381	HC275	0.000663664	0.00498774	0.16745	HC275	0.685199	0.899057	0.017888	IHD372	0.0339708	0.669316	0.159971	ACS112	0.922125	0.988608	0.00545718	CIHD158	0.295764	0.682315	-0.070278
unclassified_CAG00465	unclassified	unclassified	unclassified	unclassified	unclassified	unclassified	unclassified	0.261364	0.122741	0.200245	0.0913516	0.122405	0.0798369	0.0865149	0.447895	0.602427	0.0187579	HC275	0.663198	0.90523	-0.0179679	HC275	0.278207	0.508303	-0.0326775	HC275	0.927754	0.96868	-0.00347293	HF102	0.95662	0.975351	-0.00147642	MMC269	0.455282	0.787867	-0.017396	MMC372	0.676772	0.94348	-0.0169775	MMC372	0.266809	0.703214	-0.0325389	MMC372	0.847734	0.971695	0.00712524
Bacteroidales bacterium H4 & Prevotella sp. CAG:873_CAG00467	Bacteroidales bacterium H4 & Prevotella sp. CAG:873	Prevotella	Prevotellaceae	Bacteroidales	Bacteroidia	Bacteroidetes	Bacteria	1.83853	1.07061	0.329692	1.01126	1.21059	0.750073	1.28742	0.869344	0.919814	-0.00274827	IHD372	0.684264	0.913605	-0.0105882	HC275	0.501153	0.6725	0.0143462	CIHD158	0.796853	0.897846	0.00608784	HC275	0.49662	0.637387	-0.0123035	MMC269	0.716921	0.912089	-0.00591197	MMC372	0.485855	0.919766	-0.019289	MMC372	0.793043	0.976386	0.0056428	CIHD158	0.554617	0.835363	-0.0146463
unclassified Clostridiales_CAG00468	unclassified Clostridiales	unclassified Clostridiales	unclassified Clostridiales	Clostridiales	Clostridia	Firmicutes	Bacteria	3.02952	1.92215	1.34932	2.13634	2.51139	1.51744	2.86506	0.0300954	0.107547	0.0873327	HC275	0.0967963	0.4716	-0.11107	HC275	0.0189421	0.120693	-0.117235	HC275	0.742155	0.872305	0.020143	HC275	0.00209147	0.0118193	0.127068	HC275	0.948226	0.973974	-0.00235227	MMC372	0.614544	0.933934	-0.0309262	MMC372	0.508013	0.843603	-0.030033	MMC372	0.246237	0.627646	0.0648884
Eubacterium sp. 38_16 & CAG:146_CAG00469	Eubacterium sp. 38_16 & CAG:146	Eubacterium	Eubacteriaceae	Clostridiales	Clostridia	Firmicutes	Bacteria	1.57633	1.58472	1.31285	2.10272	1.65979	2.47643	1.82809	0.731036	0.81737	0.0162496	HC275	0.223033	0.62045	-0.0940107	HC275	0.384108	0.58783	0.0507597	CIHD158	0.336041	0.579135	0.066762	HC275	0.113436	0.227626	0.0773616	HC275	0.453381	0.787867	0.032887	IHD372	0.597416	0.926805	-0.0395345	MMC372	0.0802309	0.446976	0.0970041	CIHD158	0.80012	0.957714	-0.0169605
unclassified Clostridiales_CAG00470	unclassified Clostridiales	unclassified Clostridiales	unclassified Clostridiales	Clostridiales	Clostridia	Firmicutes	Bacteria	6.41014	4.42719	4.64797	4.55546	4.45339	4.9152	4.04329	0.00227215	0.0202	0.145023	HC275	0.06331	0.406273	-0.144278	HC275	0.110766	0.290462	-0.0935741	HC275	0.00097028	0.0123333	0.22999	HC275	2.84971e-06	7.99015e-05	0.229692	HC275	0.757711	0.915657	0.0135859	IHD372	0.89155	0.985709	0.0102822	ACS112	0.19083	0.629764	0.0728366	CIHD158	0.226327	0.601097	-0.0810877
Sutterella wadsworthensis 2_CAG00474	Sutterella wadsworthensis 2	Sutterella	Sutterellaceae	Burkholderiales	Betaproteobacteria	Proteobacteria	Bacteria	3.04511	4.13877	5.74937	4.89854	3.93065	4.42825	6.40952	0.0249581	0.0957602	-0.0827723	IHD372	0.056237	0.388158	0.111872	ACS112	0.258483	0.483165	0.0493649	CIHD158	0.0287666	0.128342	-0.115342	HF102	0.302685	0.460662	-0.0378401	MMC269	0.197727	0.572615	0.0450687	IHD372	0.220088	0.794278	0.0724932	ACS112	0.781247	0.976386	0.0119909	CIHD158	0.13774	0.448269	0.0783776
unclassified Coriobacteriia_CAG00475	unclassified Coriobacteriia	unclassified Coriobacteriia	unclassified Coriobacteriia	unclassified Coriobacteriia	Coriobacteriia	Actinobacteria	Bacteria	0.164725	0.17282	0.0779292	0.156105	0.152206	0.150391	0.168458	0.436513	0.592538	-0.0214941	IHD372	0.947643	0.977247	0.0028877	ACS112	0.490336	0.663182	0.0231631	CIHD158	0.409401	0.644608	-0.0329724	HF102	0.766942	0.844008	0.0079836	HC275	0.4245	0.771051	0.0204549	IHD372	0.979638	0.990878	0.00111589	ACS112	0.484405	0.832154	0.0223484	CIHD158	0.404922	0.763722	0.0321245
Ruminococcus sp. CAG:403_CAG00476	Ruminococcus sp. CAG:403	Ruminococcus	Ruminococcaceae	Clostridiales	Clostridia	Firmicutes	Bacteria	0.642538	0.329621	0.323408	0.265022	0.147774	0.360311	0.198288	0.0154933	0.0688695	0.0578338	HC275	0.0677315	0.419286	-0.0761497	HC275	0.0959869	0.264215	-0.0518057	HC275	0.156087	0.364703	0.0537283	HC275	0.0150284	0.057061	0.0601777	HC275	0.430178	0.774143	-0.0157861	MMC372	0.324904	0.862714	-0.033955	MMC372	0.700552	0.945745	-0.00998626	MMC372	0.717195	0.920722	-0.0114187
unclassified Firmicutes_CAG00477	unclassified Firmicutes	unclassified Firmicutes	unclassified Firmicutes	unclassified Firmicutes	unclassified Firmicutes	Firmicutes	Bacteria	1.45627	1.57566	1.11919	1.43988	1.06848	1.90186	0.965784	0.0746961	0.198013	0.0628983	HC275	0.18612	0.561822	-0.0781818	HC275	0.190483	0.415755	-0.0580573	HC275	0.268165	0.509095	0.0591624	HC275	0.0204075	0.0725712	0.0835407	HC275	0.417847	0.771051	-0.0258392	MMC372	0.450904	0.919766	-0.0413678	MMC372	0.610225	0.896883	-0.0207336	MMC372	0.650966	0.882071	-0.0223501
unclassified Lachnospiraceae_CAG00478	unclassified Lachnospiraceae	unclassified Lachnospiraceae	Lachnospiraceae	Clostridiales	Clostridia	Firmicutes	Bacteria	0.174127	0.110548	0.0564521	0.102694	0.0394313	0.0546788	0.229798	0.220062	0.380934	0.029811	HC275	0.106288	0.4716	-0.0647594	HC275	0.161419	0.368885	-0.0421918	HC275	0.657461	0.827658	-0.0172012	HF102	0.881337	0.930353	-0.00408749	MMC269	0.0659091	0.364941	-0.0436824	MMC372	0.0579499	0.695584	-0.0792683	MMC372	0.06504	0.427685	-0.0563537	MMC372	0.913269	0.98052	0.00429341
unclassified Alistipes_CAG00479	unclassified Alistipes	Alistipes	Rikenellaceae	Bacteroidales	Bacteroidia	Bacteroidetes	Bacteria	5.36522	6.26697	16.5162	3.95585	3.18757	5.30018	2.33756	0.700166	0.795048	0.0153855	HC275	0.694456	0.917085	-0.025615	HC275	0.459903	0.645991	0.0369365	CIHD158	0.105252	0.282091	0.0934014	HC275	0.525863	0.663243	-0.0266712	MMC269	0.143105	0.499292	-0.0557121	MMC372	0.321809	0.862714	-0.0650407	MMC372	0.962148	0.988608	-0.00233879	MMC372	0.0189134	0.153851	-0.136141
unclassified Blautia_CAG00481	unclassified Blautia	Blautia	Lachnospiraceae	Clostridiales	Clostridia	Firmicutes	Bacteria	2.03422	1.3571	0.745292	1.20954	1.06596	1.01839	1.6328	0.208681	0.374626	0.0538254	HC275	0.711665	0.917085	-0.0262032	HC275	0.156656	0.364029	-0.0745704	HC275	0.519126	0.728973	0.0408989	HC275	0.0375646	0.109088	0.0915926	HC275	0.746266	0.915657	0.0127094	IHD372	0.532545	0.924088	0.0420054	ACS112	0.869211	0.98128	-0.00813008	MMC372	0.683017	0.899044	0.024512
Blautia massiliensis_CAG00482	Blautia massiliensis	Blautia	Lachnospiraceae	Clostridiales	Clostridia	Firmicutes	Bacteria	6.46571	5.98	10.5594	7.03316	6.63776	7.71129	6.22281	0.91299	0.949271	-0.00526853	IHD372	0.352559	0.748768	-0.0728342	HC275	0.372393	0.584159	0.052802	CIHD158	0.853711	0.930277	0.0130337	HC275	0.127712	0.242453	0.0756801	HC275	0.14972	0.501661	0.064504	IHD372	0.782189	0.983131	-0.0211223	MMC372	0.0443537	0.387746	0.11358	CIHD158	0.469041	0.788406	0.0494199
Clostridium sp. CAG:352 / Ruminicoccus sp. 2789STDY5834969 & sp. 2789STDY5608859_CAG00483	Clostridium sp. CAG:352 / Ruminicoccus sp. 2789STDY5834969 & sp. 2789STDY5608859	unclassified Clostridiales	unclassified Clostridiales	Clostridiales	Clostridia	Firmicutes	Bacteria	2.97375	2.29079	1.16893	2.35435	1.30878	3.39603	1.4444	0.356422	0.527042	0.0267987	HC275	0.149506	0.534214	-0.0681283	HC275	0.332494	0.552688	-0.0346451	HC275	0.695036	0.845116	-0.0176507	HF102	0.105603	0.218707	0.0472044	HC275	0.891639	0.943404	0.00353287	IHD372	0.374899	0.877219	-0.0380998	MMC372	0.854368	0.980842	-0.00592122	MMC372	0.210538	0.577066	0.0508511
Duodenibacillus massiliensis_CAG00484	Duodenibacillus massiliensis	Duodenibacillus	Sutterellaceae	Burkholderiales	Betaproteobacteria	Proteobacteria	Bacteria	1.81911	2.19013	1.65823	1.51303	1.20229	2.14879	0.707531	0.685054	0.786464	0.010189	HC275	0.582184	0.878271	0.0235294	ACS112	0.953866	0.971184	-0.00184309	HC275	0.163457	0.378285	0.0496425	HC275	0.809188	0.880445	-0.00650718	MMC269	0.588314	0.848109	-0.012781	MMC372	0.621272	0.933934	0.0206839	ACS112	0.893729	0.984778	-0.00406504	MMC372	0.135546	0.447117	-0.0526476
unclassified Eggerthellaceae_CAG00982	unclassified Eggerthellaceae	unclassified Eggerthellaceae	Eggerthellaceae	Eggerthellales	Coriobacteriia	Actinobacteria	Bacteria	1.95991	1.92972	1.19656	2.49939	2.40456	2.5365	2.51096	0.116575	0.262293	-0.0692829	IHD372	0.330953	0.730297	0.0694118	ACS112	0.215745	0.441167	0.0667995	CIHD158	0.254087	0.487445	-0.0732584	HF102	0.452487	0.59633	-0.0341217	MMC269	0.317591	0.667216	0.0413749	IHD372	0.547454	0.924088	0.042404	ACS112	0.458882	0.820561	0.03859	CIHD158	0.473475	0.791253	0.045157
Clostridium sp. CAG:127_CAG00493	Clostridium sp. CAG:127	unclassified Clostridiales	unclassified Clostridiales	Clostridiales	Clostridia	Firmicutes	Bacteria	15.9119	11.4334	11.005	11.0562	17.1065	9.48572	9.0098	0.00712767	0.0405943	0.120504	HC275	0.837651	0.945348	-0.0152941	HC275	0.00519839	0.0512111	-0.15467	HC275	0.0293808	0.128977	0.144842	HC275	0.0837643	0.185043	0.0806835	HC275	0.134738	0.493589	-0.0616867	MMC372	0.567535	0.924088	0.0407301	ACS112	0.0689767	0.428364	-0.094721	MMC372	0.175599	0.521234	-0.0857465
unclassified Faecalibacterium_CAG00495	unclassified Faecalibacterium	Faecalibacterium	Ruminococcaceae	Clostridiales	Clostridia	Firmicutes	Bacteria	6.12506	5.15518	3.93876	5.33402	5.04606	5.65939	5.02026	0.0764873	0.200573	0.0625143	HC275	0.14141	0.534214	-0.0869519	HC275	0.516232	0.680449	-0.0292154	HC275	0.0608345	0.201021	0.0984678	HC275	0.146018	0.268128	0.0536842	HC275	0.203739	0.572776	-0.041187	MMC372	0.248556	0.825214	-0.0648015	MMC372	0.851318	0.980322	-0.00788878	MMC372	0.117844	0.41302	-0.0777686
unclassified Firmicutes_CAG00497	unclassified Firmicutes	unclassified Firmicutes	unclassified Firmicutes	unclassified Firmicutes	unclassified Firmicutes	Firmicutes	Bacteria	16.8614	13.5523	12.1449	14.9969	18.6793	14.8413	12.4387	0.591074	0.72786	0.0252145	HC275	0.381046	0.775745	0.0672727	ACS112	0.588709	0.737403	-0.0312827	HC275	0.211684	0.442401	0.0859244	HC275	0.0031529	0.0163264	0.141928	HC275	0.201868	0.572615	0.0553543	IHD372	0.0511621	0.695584	0.144269	ACS112	0.337678	0.776553	0.0524557	CIHD158	0.905828	0.9761	-0.00782558
Eubacterium sp. CAG:161_CAG00502	Eubacterium sp. CAG:161	Eubacterium	Eubacteriaceae	Clostridiales	Clostridia	Firmicutes	Bacteria	1.89158	1.53738	1.31875	2.99404	2.10536	3.56141	2.7423	0.919154	0.951795	0.00474047	HC275	0.891001	0.961894	-0.0104813	HC275	0.485546	0.661991	0.0401993	CIHD158	0.276583	0.517249	0.0740756	HC275	0.00158481	0.00946989	0.149802	HC275	0.0679687	0.367209	0.0783046	IHD372	0.305383	0.851479	0.074725	ACS112	0.0222368	0.299236	0.123993	CIHD158	0.925478	0.986364	0.00608995
unclassified Firmicutes_CAG00505	unclassified Firmicutes	unclassified Firmicutes	unclassified Firmicutes	unclassified Firmicutes	unclassified Firmicutes	Firmicutes	Bacteria	0.326504	0.402437	0.39679	0.513019	0.397321	0.485582	0.646425	0.523032	0.668207	-0.0243024	IHD372	0.51539	0.840536	-0.0394652	HC275	0.315417	0.541575	0.0472229	CIHD158	0.526258	0.734544	-0.0354239	HF102	0.567184	0.692655	-0.0225017	MMC269	0.560219	0.842062	0.0205443	IHD372	0.476992	0.919766	-0.0419257	MMC372	0.344607	0.778752	0.0421725	CIHD158	0.541816	0.835363	0.0327944
Clostridium phoceensis_CAG00506	Clostridium phoceensis	Clostridium	Clostridiaceae	Clostridiales	Clostridia	Firmicutes	Bacteria	18.5307	16.8336	17.8548	20.1871	17.1969	20.9352	21.2443	0.0568912	0.165895	-0.0916532	IHD372	0.51517	0.840536	-0.051016	HC275	0.0361621	0.171183	0.124035	CIHD158	0.0364392	0.147579	-0.147538	HF102	0.730754	0.819568	0.0171155	HC275	0.00844582	0.149025	0.11798	IHD372	0.749553	0.968837	-0.0243902	MMC372	0.00786042	0.272869	0.150202	CIHD158	0.0108547	0.114682	0.173898
Alistipes obesi_CAG00508	Alistipes obesi	Alistipes	Rikenellaceae	Bacteroidales	Bacteroidia	Bacteroidetes	Bacteria	33.2648	29.6415	30.7674	30.5455	23.3849	30.8022	35.5956	0.173949	0.337258	0.0652505	HC275	0.0206648	0.284239	-0.180749	HC275	0.4051	0.596038	-0.0491905	HC275	0.962477	0.977353	0.00335036	HC275	0.0482357	0.125138	0.0979221	HC275	0.862907	0.935685	-0.00771866	MMC372	0.0889773	0.695584	-0.129364	MMC372	0.832009	0.97702	0.0119724	CIHD158	0.437175	0.778885	0.0529217
unclassified Firmicutes_CAG00509	unclassified Firmicutes	unclassified Firmicutes	unclassified Firmicutes	unclassified Firmicutes	unclassified Firmicutes	Firmicutes	Bacteria	30.6469	23.398	18.9909	27.4588	25.8187	25.815	31.4083	0.214475	0.380677	0.0591179	HC275	0.473684	0.806811	-0.0557754	HC275	0.360522	0.582303	-0.0536488	HC275	0.312577	0.555777	0.0706435	HC275	0.000673255	0.00500819	0.166958	HC275	0.473567	0.787867	0.0316528	IHD372	0.561707	0.924088	0.043759	ACS112	0.533046	0.858634	0.0347477	CIHD158	0.797232	0.957714	0.0173259
unclassified Clostridiales_CAG00513	unclassified Clostridiales	unclassified Clostridiales	unclassified Clostridiales	Clostridiales	Clostridia	Firmicutes	Bacteria	5.42782	4.1688	3.26946	4.93114	6.0364	4.10434	5.443	0.7203	0.812003	0.0149175	HC275	0.869091	0.959317	0.0112834	ACS112	0.512345	0.680327	-0.0336239	HC275	0.945206	0.96868	0.00424923	HC275	0.0846161	0.18636	0.0730827	HC275	0.463821	0.787867	0.0280215	IHD372	0.424509	0.910198	0.0519289	ACS112	0.816606	0.976386	0.0111742	CIHD158	0.520179	0.825496	0.0373923
Proteobacteria bacterium CAG:495_CAG00514	Proteobacteria bacterium CAG:495	unclassified Proteobacteria	unclassified Proteobacteria	unclassified Proteobacteria	unclassified Proteobacteria	Proteobacteria	Bacteria	6.12071	4.42862	2.08567	2.42734	2.30945	1.9872	3.23943	0.010242	0.0530311	0.0673267	HC275	0.112886	0.473305	-0.0728877	HC275	0.0377564	0.17604	-0.0697136	HC275	0.153838	0.362203	0.0591624	HC275	0.00344018	0.0174014	0.0780861	HC275	0.319219	0.668708	-0.0222437	MMC372	0.476397	0.919766	-0.0278176	MMC372	0.380987	0.786884	-0.0249842	MMC372	0.702622	0.914663	-0.0134892
Eubacterium eligens_CAG00515	Eubacterium eligens	Eubacterium	Eubacteriaceae	Clostridiales	Clostridia	Firmicutes	Bacteria	79.8647	58.9369	42.6451	52.648	48.6779	57.3911	47.9006	0.000110226	0.00229586	0.185887	HC275	0.018112	0.274912	-0.185027	HC275	0.0117182	0.092057	-0.149091	HC275	0.000456828	0.00802502	0.246905	HC275	3.25188e-05	0.000529585	0.206234	HC275	0.345598	0.689804	-0.0421709	MMC372	0.65083	0.936449	-0.034513	MMC372	0.917956	0.987842	-0.00582841	MMC372	0.114098	0.411598	-0.10764
unclassified Clostridiales_CAG00516	unclassified Clostridiales	unclassified Clostridiales	unclassified Clostridiales	Clostridiales	Clostridia	Firmicutes	Bacteria	1.00642	0.870895	0.36412	0.557657	0.595095	0.636272	0.400087	0.0972641	0.234012	0.0646505	HC275	0.645732	0.899141	-0.0300535	HC275	0.231494	0.454877	-0.058132	HC275	0.0775237	0.229735	0.101777	HC275	0.212223	0.357299	0.050745	HC275	0.115646	0.475345	-0.0571699	MMC372	0.721695	0.953648	-0.0225968	MMC372	0.274992	0.710884	-0.0505995	MMC372	0.0909433	0.372459	-0.0943638
unclassified Prevotella_CAG00517	unclassified Prevotella	Prevotella	Prevotellaceae	Bacteroidales	Bacteroidia	Bacteroidetes	Bacteria	4.22382	2.86461	2.32475	4.89891	3.61857	5.2188	5.35239	0.701579	0.795413	0.00908491	HC275	0.0971538	0.4716	0.07	ACS112	0.291605	0.512241	-0.0299128	HC275	0.301014	0.543576	0.0353422	HC275	0.340936	0.49412	0.0226794	HC275	0.668594	0.891051	0.00897082	IHD372	0.0193306	0.599258	0.0882751	ACS112	0.628169	0.907749	-0.0122694	MMC372	0.584145	0.844925	-0.0167778
unclassified Firmicutes_CAG00518	unclassified Firmicutes	unclassified Firmicutes	unclassified Firmicutes	unclassified Firmicutes	unclassified Firmicutes	Firmicutes	Bacteria	0.460491	0.349458	0.336503	0.548093	0.545324	0.440642	0.726475	0.477254	0.626142	-0.0318872	IHD372	0.47097	0.806769	-0.0521925	HC275	0.869403	0.919876	0.009066	CIHD158	0.043398	0.162242	-0.133565	HF102	0.0168405	0.0626365	0.107861	HC275	0.00366025	0.086075	0.118821	IHD372	0.604417	0.933517	0.0353101	ACS112	0.0562551	0.415913	0.0974496	CIHD158	0.000448118	0.0288247	0.217685
Ruminococcus sp. 2789STDY5608794 & sp. 2789STDY5834890 / Firmicutes bacterium CAG:56_CAG00520	Ruminococcus sp. 2789STDY5608794 & sp. 2789STDY5834890 / Firmicutes bacterium CAG:56	Ruminococcus	Ruminococcaceae	Clostridiales	Clostridia	Firmicutes	Bacteria	18.1494	15.6963	12.5626	14.8202	14.5055	16.7143	11.9533	0.0366766	0.122088	0.100006	HC275	0.112206	0.473305	-0.124064	HC275	0.544412	0.70523	-0.0357659	HC275	0.00767654	0.0490894	0.187007	HC275	0.135417	0.253998	0.0739029	HC275	0.384198	0.737054	-0.0387185	MMC372	0.414212	0.900597	-0.0620118	MMC372	0.661113	0.91807	0.0246501	CIHD158	0.0653889	0.33287	-0.124874
Clostridia bacterium UC5.1-2E3_CAG00519	Clostridia bacterium UC5.1-2E3	unclassified Clostridia	unclassified Clostridia	unclassified Clostridia	Clostridia	Firmicutes	Bacteria	0.282865	0.229369	0.208779	0.480585	0.190943	0.417872	0.804761	0.0505979	0.15415	-0.0766517	IHD372	0.665785	0.90525	0.026631	ACS112	0.118667	0.305682	0.0742217	CIHD158	0.0351284	0.144682	-0.118856	HF102	0.574099	0.69637	0.0214627	HC275	0.009894	0.149025	0.092615	IHD372	0.452811	0.919766	0.0441176	ACS112	0.0425682	0.387746	0.0902476	CIHD158	0.0124113	0.123555	0.133553
Methanobrevibacter smithii 1_CAG00721	Methanobrevibacter smithii 1	Methanobrevibacter	Methanobacteriaceae	Methanobacteriales	Methanobacteria	Euryarchaeota	Archaea	0.705326	0.717233	0.547946	0.88083	0.719451	0.650249	1.38239	0.452147	0.604799	0.0316472	HC275	0.0779515	0.458279	-0.120428	HC275	0.3252	0.551327	-0.051208	HC275	0.277427	0.517249	-0.0682737	HF102	0.551107	0.686764	0.0259193	HC275	0.542639	0.833073	-0.0237731	MMC372	0.0954714	0.703017	-0.110434	MMC372	0.386295	0.786884	-0.0428221	MMC372	0.22209	0.59743	0.0736884
unclassified Clostridiales_CAG01700	unclassified Clostridiales	unclassified Clostridiales	unclassified Clostridiales	Clostridiales	Clostridia	Firmicutes	Bacteria	3.07791	2.84056	2.682	3.13302	2.71295	3.41218	2.99604	0.910632	0.948358	-0.00536454	IHD372	0.280132	0.6904	-0.0839572	HC275	0.382505	0.58783	0.0513574	CIHD158	0.979507	0.989004	0.00183861	HC275	0.366078	0.519204	0.044566	HC275	0.346322	0.689804	0.0417058	IHD372	0.576284	0.924088	-0.0421648	MMC372	0.12328	0.531641	0.0862197	CIHD158	0.627751	0.867593	0.0327639
unclassified Prevotellaceae_CAG00530	unclassified Prevotellaceae	unclassified Prevotellaceae	Prevotellaceae	Bacteroidales	Bacteroidia	Bacteroidetes	Bacteria	1.38364	1.66521	0.855341	2.19966	2.58145	2.02274	2.19819	0.0135797	0.0630546	-0.0705551	IHD372	0.032114	0.310743	0.0935829	ACS112	0.0504106	0.201919	0.0656538	CIHD158	0.11521	0.296778	-0.061001	HF102	0.0216837	0.0745633	-0.0673684	MMC269	0.680416	0.898593	0.0119402	IHD372	0.465272	0.919766	0.0362267	ACS112	0.863367	0.98128	0.0062739	CIHD158	0.951703	0.996583	0.00267958
unclassified Faecalibacterium_CAG00531	unclassified Faecalibacterium	Faecalibacterium	Ruminococcaceae	Clostridiales	Clostridia	Firmicutes	Bacteria	0.25726	0.409008	0.190137	0.402936	0.82386	0.413918	0.0633172	0.671554	0.782689	-0.00949295	IHD372	0.97099	0.98862	0.0013369	ACS112	0.2884	0.510911	0.0301121	CIHD158	0.55907	0.764657	0.0181001	HC275	0.875212	0.930353	-0.00355434	MMC269	0.494149	0.797046	0.0139437	IHD372	0.862785	0.985709	0.00581859	ACS112	0.191557	0.629764	0.0342651	CIHD158	0.653153	0.883393	-0.0131847
unclassified Clostridiales_CAG00533	unclassified Clostridiales	unclassified Clostridiales	unclassified Clostridiales	Clostridiales	Clostridia	Firmicutes	Bacteria	0.0405003	0.0361941	0.0900715	0.0697553	0.047526	0.0742034	0.0794427	0.0288067	0.105	-0.0673147	IHD372	0.622459	0.892982	0.0226738	ACS112	0.0293826	0.157027	0.0810959	CIHD158	0.068554	0.212663	-0.0788151	HF102	0.613297	0.723452	-0.0149282	MMC269	0.0164443	0.203185	0.0679117	IHD372	0.611467	0.933934	0.0227164	ACS112	0.0201126	0.293241	0.0814864	CIHD158	0.0529849	0.301766	0.0801742
Dialister succinatiphilus_CAG00535	Dialister succinatiphilus	Dialister	Veillonellaceae	Veillonellales	Negativicutes	Firmicutes	Bacteria	1.42394	1.52228	2.06258	1.23206	0.5087	1.32678	1.62936	0.905029	0.945223	-0.00214821	IHD372	0.513512	0.840536	-0.0181818	HC275	0.373462	0.584159	0.0207721	CIHD158	0.608439	0.801242	0.0128703	HC275	0.651165	0.75589	-0.00863978	MMC269	0.475034	0.787867	-0.0128167	MMC372	0.277256	0.835204	-0.0333971	MMC372	0.817003	0.976386	0.00556855	CIHD158	0.319971	0.705982	-0.0272525
unclassified Clostridiales_CAG00537	unclassified Clostridiales	unclassified Clostridiales	unclassified Clostridiales	Clostridiales	Clostridia	Firmicutes	Bacteria	0.0373666	0.0275164	0.0210621	0.0483239	0.051826	0.0725469	0.00591167	0.196884	0.360377	-0.0279628	IHD372	0.368693	0.770444	0.0299465	ACS112	0.0306581	0.157407	0.0596513	CIHD158	0.348156	0.586156	0.0255363	HC275	0.906493	0.946753	0.002365	HC275	0.132158	0.487887	0.0298282	IHD372	0.322008	0.862714	0.0315638	ACS112	0.0155784	0.286612	0.0619594	CIHD158	0.358986	0.735115	-0.0242075
unclassified Sutterella_CAG00540	unclassified Sutterella	Sutterella	Sutterellaceae	Burkholderiales	Betaproteobacteria	Proteobacteria	Bacteria	0.602607	1.10404	1.23762	1.67121	2.83218	1.16178	1.61989	0.0341615	0.114764	-0.0487969	IHD372	0.00344566	0.139549	0.107005	ACS112	0.32849	0.552688	0.0250062	CIHD158	0.161191	0.37423	-0.0433504	HF102	0.761338	0.843083	-0.00627478	MMC269	0.0398207	0.293225	0.0437808	IHD372	0.00435009	0.424174	0.101068	ACS112	0.416529	0.798213	0.0200468	CIHD158	0.197018	0.556689	0.0389452
Dorea sp. CAG:105_CAG00541	Dorea sp. CAG:105	Dorea	Lachnospiraceae	Clostridiales	Clostridia	Firmicutes	Bacteria	0.908704	1.08137	1.25282	1.0192	0.852017	1.10853	1.00038	0.571577	0.712273	0.0268107	HC275	0.415501	0.78284	-0.0631551	HC275	0.197289	0.420537	0.0755168	CIHD158	0.0162661	0.0853092	0.166905	HC275	0.112576	0.227335	-0.0781681	MMC269	0.201593	0.572615	-0.0562666	MMC372	0.231674	0.819854	-0.0901483	MMC372	0.507784	0.843603	0.0369752	CIHD158	0.00632977	0.0764619	-0.183338
Butyrivibrio crossotus_CAG00542	Butyrivibrio crossotus	Butyrivibrio	Lachnospiraceae	Clostridiales	Clostridia	Firmicutes	Bacteria	13.6522	12.1103	6.12006	7.01183	9.39648	4.60243	9.14236	0.000322564	0.00470298	0.119424	HC275	0.105088	0.4716	-0.0949733	HC275	0.000476231	0.0150108	-0.146351	HC275	0.0724712	0.218312	0.0939326	HC275	0.123133	0.237969	0.056596	HC275	0.00359283	0.086075	-0.0885365	MMC372	0.243722	0.825214	-0.0642037	MMC372	0.00319404	0.166318	-0.115046	MMC372	0.193801	0.54973	-0.06364
unclassified Clostridiales_CAG00545	unclassified Clostridiales	unclassified Clostridiales	unclassified Clostridiales	Clostridiales	Clostridia	Firmicutes	Bacteria	0.386205	0.261083	0.192568	0.134361	0.0847897	0.146747	0.151916	0.428383	0.588119	0.0209181	HC275	0.626081	0.893176	-0.0215508	HC275	0.27784	0.508303	-0.0351432	HC275	0.94344	0.96868	-0.00290092	HF102	0.299231	0.457316	0.0279289	HC275	0.783076	0.922234	0.00637706	IHD372	0.870954	0.985709	0.00637653	ACS112	0.796957	0.976386	-0.00735048	MMC372	0.417473	0.764487	0.0288968
Faecalibacterium prausnitzii 5_CAG00547	Faecalibacterium prausnitzii 5	Faecalibacterium	Ruminococcaceae	Clostridiales	Clostridia	Firmicutes	Bacteria	5.59555	4.3029	4.06036	5.39705	9.79251	4.25654	3.90966	0.223743	0.381988	0.0444764	HC275	0.752156	0.923582	-0.0194118	HC275	0.0964107	0.264215	-0.0745205	HC275	0.795779	0.897846	0.0143412	HC275	0.481244	0.624247	0.0273684	HC275	0.263878	0.625856	-0.0383071	MMC372	0.817655	0.98524	-0.013869	MMC372	0.109567	0.508586	-0.0691985	MMC372	0.90702	0.9761	-0.0063031
Bifidobacterium longum_CAG00549	Bifidobacterium longum	Bifidobacterium	Bifidobacteriaceae	Bifidobacteriales	Actinobacteria	Actinobacteria	Bacteria	13.0098	11.6083	18.3831	15.3933	11.0386	14.799	19.6953	0.613395	0.742026	0.0242184	HC275	0.586719	0.878271	-0.0424064	HC275	0.614155	0.756282	-0.0297634	HC275	0.98652	0.993333	0.00122574	HC275	0.290237	0.446377	0.0523582	HC275	0.802943	0.929814	0.0111442	IHD372	0.879939	0.985709	-0.0115176	MMC372	0.837637	0.97702	0.011564	CIHD158	0.683224	0.899044	0.0277702
unclassified Clostridiales_CAG00552	unclassified Clostridiales	unclassified Clostridiales	unclassified Clostridiales	Clostridiales	Clostridia	Firmicutes	Bacteria	2.405	1.81794	1.74404	2.80015	2.96002	2.6371	2.94548	0.90029	0.944515	-0.00553255	IHD372	0.435067	0.793061	-0.0558289	HC275	0.319603	0.546171	0.0544458	CIHD158	0.66613	0.82903	0.0278243	HC275	0.0251132	0.083596	0.0994942	HC275	0.048354	0.322721	0.079029	IHD372	0.760385	0.972493	0.0204448	ACS112	0.0121039	0.286612	0.126852	CIHD158	0.450513	0.778885	0.0453397
Ruminococcus sp. 37_24 & sp. 2789STDY5834934_CAG00553	Ruminococcus sp. 37_24 & sp. 2789STDY5834934	Ruminococcus	Ruminococcaceae	Clostridiales	Clostridia	Firmicutes	Bacteria	0.922717	0.76762	0.597809	1.39868	0.7246	1.26149	2.13876	0.0892499	0.218408	-0.0530213	IHD372	0.519408	0.845198	0.031016	ACS112	0.430419	0.62257	0.028792	CIHD158	0.0161921	0.0853092	-0.109581	HF102	0.23371	0.379453	0.0336569	HC275	0.00178456	0.0655997	0.0855313	IHD372	0.120479	0.729966	0.0660768	ACS112	0.0604341	0.427685	0.0604002	CIHD158	0.00044323	0.0288247	0.141622
Eubacterium ramulus_CAG00554	Eubacterium ramulus	Eubacterium	Eubacteriaceae	Clostridiales	Clostridia	Firmicutes	Bacteria	4.83982	4.57581	5.50838	3.35388	3.12683	3.73045	2.90961	0.00250366	0.0217282	0.144458	HC275	0.067868	0.419286	-0.142567	HC275	0.123738	0.314303	-0.0907597	HC275	0.000843666	0.0113404	0.233994	HC275	0.877408	0.930353	0.0076555	HC275	0.00273748	0.0741841	-0.133221	MMC372	0.0935079	0.695584	-0.127451	MMC372	0.146867	0.555497	-0.0815978	MMC372	0.00104695	0.0424015	-0.222314
unclassified Clostridiales_CAG00555	unclassified Clostridiales	unclassified Clostridiales	unclassified Clostridiales	Clostridiales	Clostridia	Firmicutes	Bacteria	4.47951	3.35247	3.34299	4.33557	3.63818	4.77365	4.14976	0.0886919	0.218408	0.0812361	HC275	0.0711069	0.431974	-0.140481	HC275	0.251026	0.473187	-0.0674969	HC275	0.403838	0.638608	0.0585087	HC275	0.000207405	0.0022235	0.182406	HC275	0.16162	0.512264	0.061794	IHD372	0.932753	0.9893	0.00637653	ACS112	0.173906	0.61402	0.0757323	CIHD158	0.226751	0.601097	0.0812704
unclassified_CAG00556	unclassified	unclassified	unclassified	unclassified	unclassified	unclassified	unclassified	0.0498151	0.0369585	0.0207381	0.0286773	0.0320753	0.0245685	0.0328215	0.597344	0.734341	0.0120612	HC275	0.712879	0.917085	-0.0139572	HC275	0.475625	0.652977	-0.0199751	HC275	0.94638	0.96868	-0.00236977	HF102	0.379297	0.528585	0.0202871	HC275	0.813698	0.931005	0.00476714	IHD372	0.936375	0.9893	0.00274988	ACS112	0.902404	0.984778	-0.00308126	MMC372	0.536988	0.834679	0.0191833
Ruminococcus callidus_CAG00557	Ruminococcus callidus	Ruminococcus	Ruminococcaceae	Clostridiales	Clostridia	Firmicutes	Bacteria	2.76578	1.72	2.16554	1.64419	1.50178	2.09184	1.01863	0.00825864	0.0445967	0.103366	HC275	0.150191	0.534214	-0.095508	HC275	0.0653255	0.224634	-0.090411	HC275	0.0267213	0.121396	0.130623	HC275	0.0266243	0.086648	0.0905263	HC275	0.763108	0.915657	-0.010384	MMC372	0.957633	0.990878	0.00318827	ACS112	0.975133	0.988608	-0.00137358	MMC372	0.498602	0.802385	-0.0355348
Eubacterium dolichum_CAG00562	Eubacterium dolichum	unclassified Erysipelotrichaceae	Erysipelotrichaceae	Erysipelotrichales	Erysipelotrichia	Firmicutes	Bacteria	0.00256274	0.0373024	0.0388917	0.0261375	0	0.0498055	0.00728159	0.0188736	0.0791314	-0.0321272	IHD372	0.390024	0.775745	-0.0109091	HC275	0.00110704	0.0206931	0.0578829	CIHD158	0.144034	0.347685	-0.0227579	HF102	0.00059597	0.00467164	-0.0571155	MMC269	0.59366	0.848109	-0.00882771	MMC372	0.0562687	0.695584	-0.0514905	MMC372	0.452795	0.820561	0.0169655	CIHD158	0.464155	0.783262	-0.0185439
Ruminococcus lactaris_CAG00558	Ruminococcus lactaris	Ruminococcus	Ruminococcaceae	Clostridiales	Clostridia	Firmicutes	Bacteria	9.86363	7.71607	6.69116	9.42549	10.0365	8.8111	9.9665	0.144326	0.301473	0.0684908	HC275	0.871397	0.959317	-0.0125134	HC275	0.0945228	0.264215	-0.0965878	HC275	0.345177	0.585196	0.0651685	HC275	0.00153247	0.00923284	0.153069	HC275	0.467579	0.787867	0.0314381	IHD372	0.205595	0.780618	0.0936553	ACS112	0.974717	0.988608	0.00174481	CIHD158	0.620977	0.867593	0.0326117
unclassified Clostridiales_CAG00559	unclassified Clostridiales	unclassified Clostridiales	unclassified Clostridiales	Clostridiales	Clostridia	Firmicutes	Bacteria	8.78826	6.15831	5.27977	10.5182	12.1771	7.88306	13.5737	0.904482	0.945223	-0.00550855	IHD372	0.980005	0.990676	-0.00192513	HC275	0.711685	0.823117	-0.0208717	HC275	0.418474	0.65091	-0.0544637	HF102	0.00990648	0.0415047	0.120328	HC275	0.0750475	0.387437	0.0751474	IHD372	0.347688	0.873167	0.0672724	ACS112	0.331971	0.773185	0.0515648	CIHD158	0.0617437	0.326168	0.11985
unclassified Ruminococcaceae_CAG00560	unclassified Ruminococcaceae	unclassified Ruminococcaceae	Ruminococcaceae	Clostridiales	Clostridia	Firmicutes	Bacteria	1.94078	1.6826	1.20413	1.62856	0.978338	1.29635	2.67034	0.577375	0.717625	0.0264146	HC275	0.0834743	0.468098	-0.13369	HC275	0.502761	0.6725	-0.0391034	HC275	0.272852	0.515308	-0.0763636	HF102	0.0686034	0.160294	0.0888312	HC275	0.297429	0.6434	0.0456859	IHD372	0.460645	0.919766	-0.0549976	MMC372	0.523265	0.851104	0.0352675	CIHD158	0.0364928	0.229339	0.139703
unclassified Clostridiales_CAG50002	unclassified Clostridiales	unclassified Clostridiales	unclassified Clostridiales	Clostridiales	Clostridia	Firmicutes	Bacteria	0.924545	0.884815	0.874751	0.912089	0.993457	0.932984	0.815642	0.352075	0.522859	0.0447045	HC275	0.624111	0.892982	0.0383957	ACS112	0.319911	0.546171	-0.0587796	HC275	0.226858	0.459388	0.0851073	HC275	0.0103732	0.0427235	0.127027	HC275	0.292079	0.639417	0.0470185	IHD372	0.0642411	0.695584	0.140762	ACS112	0.645748	0.916257	0.0258752	CIHD158	0.882455	0.974383	0.0100789
Bifidobacterium animalis_CAG00566	Bifidobacterium animalis	Bifidobacterium	Bifidobacteriaceae	Bifidobacteriales	Actinobacteria	Actinobacteria	Bacteria	0.016667	0.146055	0.0438951	0.116272	0	0.154255	0.142798	0.0889314	0.218408	-0.0368557	IHD372	0.049531	0.36845	-0.0545455	HC275	0.0295971	0.157027	0.0583313	CIHD158	0.023282	0.110932	-0.0714607	HF102	0.126496	0.241915	-0.0336569	MMC269	0.588703	0.848109	0.0116182	IHD372	0.0170017	0.599258	-0.0785908	MMC372	0.235963	0.669463	0.0328173	CIHD158	0.171202	0.513902	0.045766
Clostridium perfringens_CAG00567	Clostridium perfringens	Clostridium	Clostridiaceae	Clostridiales	Clostridia	Firmicutes	Bacteria	0.0128726	0.0181753	0.0135509	0.591783	0.268769	0.323757	1.27827	5.19005e-05	0.00157648	-0.0686589	IHD372	1.307e-06	0.000481243	0.110481	ACS112	0.000872072	0.0176595	0.0544707	CIHD158	0.000815524	0.0113404	-0.0599796	HF102	0.0103051	0.0426844	-0.0338346	MMC269	0.00983738	0.149025	0.0445321	IHD372	0.0016827	0.424174	0.0868006	ACS112	0.116771	0.518328	0.0303857	CIHD158	0.123275	0.423903	0.0354435
unclassified_CAG00570	unclassified	unclassified	unclassified	unclassified	unclassified	unclassified	unclassified	0.390387	0.154272	0.246394	0.265695	0.573127	0.159123	0.205628	0.117372	0.262367	0.0462046	HC275	0.332808	0.730297	-0.0481283	HC275	0.288261	0.510911	-0.0398007	HC275	0.212401	0.442401	0.05524	HC275	0.00248719	0.0136328	0.0865892	HC275	0.0472422	0.322721	0.0462136	IHD372	0.267352	0.825214	0.0408895	ACS112	0.0527919	0.409826	0.0557226	CIHD158	0.294284	0.681057	0.0346823
unclassified Blautia_CAG00571	unclassified Blautia	Blautia	Lachnospiraceae	Clostridiales	Clostridia	Firmicutes	Bacteria	0.938444	0.584811	0.346956	0.479522	0.657503	0.535739	0.251314	0.169467	0.332996	0.0550495	HC275	0.729486	0.923582	-0.0229947	HC275	0.685732	0.805373	-0.0203238	HC275	0.0189075	0.0932135	0.136507	HC275	0.0377093	0.109088	0.0841832	HC275	0.688462	0.899057	-0.014695	MMC372	0.77986	0.981896	0.0175753	ACS112	0.661162	0.91807	0.0204923	CIHD158	0.0768985	0.354614	-0.0970738
unclassified Clostridiales_CAG00572	unclassified Clostridiales	unclassified Clostridiales	unclassified Clostridiales	Clostridiales	Clostridia	Firmicutes	Bacteria	6.63901	6.70909	6.64047	7.52786	8.60247	7.33465	7.02376	0.825383	0.886105	-0.00993699	IHD372	0.173967	0.55775	0.100642	ACS112	0.901498	0.941889	-0.00687422	HC275	0.628604	0.813947	0.0317875	HC275	0.988777	0.995141	0.000669856	HC275	0.768297	0.916336	-0.0124142	MMC372	0.263588	0.825214	0.0810617	ACS112	0.563278	0.882284	-0.0307755	MMC372	0.402604	0.763722	-0.0537133
unclassified Candidatus Gastranaerophilales_CAG00573	unclassified Candidatus Gastranaerophilales	Candidatus Gastranaerophilales	Candidatus Gastranaerophilales	Candidatus Gastranaerophilales	Candidatus Melainabacteria	Candidatus Melainabacteria	Bacteria	1.42607	1.99955	0.504141	1.17212	1.22736	1.02778	1.36669	0.400291	0.567402	0.0239184	HC275	0.965386	0.986482	-0.00213904	HC275	0.661503	0.798612	-0.0156663	HC275	0.192269	0.422181	0.054096	HC275	0.691013	0.784218	0.0119481	HC275	0.852222	0.935019	-0.00480292	MMC372	0.688531	0.94348	0.017934	ACS112	0.913069	0.986115	0.00360099	CIHD158	0.351115	0.729239	-0.0359611
Faecalibacterium prausnitzii 3 ( L2-6)_CAG00577	Faecalibacterium prausnitzii 3 ( L2-6)	Faecalibacterium	Ruminococcaceae	Clostridiales	Clostridia	Firmicutes	Bacteria	58.0925	52.5622	43.6289	60.9392	45.4764	68.0491	61.0899	0.651525	0.768547	0.0217462	HC275	0.183855	0.561822	-0.104118	HC275	0.349961	0.569468	0.0553425	CIHD158	0.226682	0.459388	0.0852707	HC275	0.011152	0.0449159	0.126111	HC275	0.138985	0.499114	0.066266	IHD372	0.982072	0.990878	-0.00175355	MMC372	0.0158748	0.286612	0.136244	CIHD158	0.960135	0.996825	0.00344082
Alistipes putredinis_CAG00578	Alistipes putredinis	Alistipes	Rikenellaceae	Bacteroidales	Bacteroidia	Bacteroidetes	Bacteria	93.8077	91.5393	91.4382	106.023	107.706	116.692	87.237	0.264261	0.434868	-0.0536814	IHD372	0.765688	0.92503	0.023369	ACS112	0.0252845	0.146377	0.132304	CIHD158	0.459409	0.677954	0.0521348	HC275	0.450573	0.596131	0.037471	HC275	0.146546	0.500187	0.064978	IHD372	0.72178	0.953648	0.02718	ACS112	0.00906359	0.286612	0.147344	CIHD158	0.545388	0.835363	-0.0412594
unclassified Oscillibacter_CAG00579	unclassified Oscillibacter	Oscillibacter	Oscillospiraceae	Clostridiales	Clostridia	Firmicutes	Bacteria	0.0159242	0.0144069	0.0304215	0.0518435	0.0397531	0.0843626	0.00773533	0.337017	0.504487	0.0177738	HC275	0.395896	0.775745	0.028877	ACS112	0.395655	0.593268	-0.0198257	HC275	0.0590192	0.200116	0.0500511	HC275	0.285349	0.439788	0.0203964	HC275	0.99457	0.999667	0.000116272	IHD372	0.1131	0.729966	0.0458313	ACS112	0.930515	0.988608	-0.00174481	MMC372	0.155815	0.491728	-0.0317591
Roseburia inulinivorans_CAG00582	Roseburia inulinivorans	Roseburia	Lachnospiraceae	Clostridiales	Clostridia	Firmicutes	Bacteria	26.2136	31.5771	38.9837	36.275	34.4707	36.8827	36.6568	0.00125914	0.0127488	-0.155212	IHD372	0.0890262	0.47029	0.133209	ACS112	0.00160517	0.0260038	0.18675	CIHD158	0.0880725	0.249824	-0.120286	HF102	0.0288681	0.0907104	-0.108599	MMC269	0.124417	0.482445	0.068824	IHD372	0.581453	0.924088	0.0420851	ACS112	0.0792911	0.446976	0.0991573	CIHD158	0.563093	0.839457	0.0394933
Candidatus Gastranaerophilales bacterium HUM_21 / Heliobacterium sp. N15.MGS-306 / Clostridium sp. UNK.MGS-6 & K4410.MGS-306 & CAG:306_CAG00587	Candidatus Gastranaerophilales bacterium HUM_21 / Heliobacterium sp. N15.MGS-306 / Clostridium sp. UNK.MGS-6 & K4410.MGS-306 & CAG:306	Candidatus Gastranaerophilales	Candidatus Gastranaerophilales	Candidatus Gastranaerophilales	Candidatus Melainabacteria	Candidatus Melainabacteria	Bacteria	1.20794	1.32124	1.38934	1.40572	0.77097	1.78674	1.26565	0.0383332	0.127022	0.0685389	HC275	0.209203	0.600428	-0.0708021	HC275	0.0687345	0.229851	-0.0755666	HC275	0.274914	0.517249	0.0552809	HC275	0.0149205	0.0569477	0.0825701	HC275	0.592675	0.848109	-0.0155625	MMC372	0.758853	0.972493	-0.0154232	MMC372	0.532926	0.858634	-0.0229053	MMC372	0.936263	0.988891	-0.00362352
Mitsuokella multacida_CAG00589	Mitsuokella multacida	Mitsuokella	Selenomonadaceae	Selenomonadales	Negativicutes	Firmicutes	Bacteria	1.95231	1.62325	3.12415	2.21062	0.38307	4.35387	0.0910475	0.781425	0.850237	0.00574857	HC275	0.947058	0.977247	0.00235294	ACS112	0.413488	0.604073	0.0222665	CIHD158	0.037716	0.150177	0.0578958	HC275	0.932366	0.958667	0.00185919	HC275	0.729627	0.914245	-0.00671693	MMC372	0.973778	0.990878	0.00115575	ACS112	0.403696	0.786884	0.0216617	CIHD158	0.0334453	0.221651	-0.0592856
unclassified Desulfovibrio_CAG00592	unclassified Desulfovibrio	Desulfovibrio	Desulfovibrionaceae	Desulfovibrionales	Deltaproteobacteria	Proteobacteria	Bacteria	1.41433	2.17627	1.35245	2.06795	1.74013	2.0688	2.31703	0.0801017	0.20634	-0.0524092	IHD372	0.263875	0.676612	0.0518717	ACS112	0.118207	0.305577	0.0562391	CIHD158	0.266285	0.506846	-0.0465373	HF102	0.0319875	0.0968859	-0.0675188	MMC269	0.711707	0.908641	-0.0111353	MMC372	0.804562	0.98524	-0.0128328	MMC372	0.848641	0.980322	-0.00731336	MMC372	0.727076	0.928263	-0.0161079
unclassified_CAG00595	unclassified	unclassified	unclassified	unclassified	unclassified	unclassified	unclassified	0.565832	0.862514	0.360355	0.378842	0.310721	0.307943	0.547195	0.96256	0.977307	0.00128413	HC275	0.579309	0.878271	0.0250267	ACS112	0.757283	0.850631	-0.0102117	HC275	0.865361	0.938762	0.00674157	HC275	0.736343	0.823303	0.00926863	HC275	0.757538	0.915657	-0.00787071	MMC372	0.67966	0.94348	0.0183325	ACS112	0.602915	0.893521	-0.0166314	MMC372	0.728358	0.928275	-0.0135197
unclassified Clostridiales_CAG00596	unclassified Clostridiales	unclassified Clostridiales	unclassified Clostridiales	Clostridiales	Clostridia	Firmicutes	Bacteria	1.66695	1.14755	1.18557	2.18432	2.07019	2.03799	2.51156	0.189559	0.353424	0.0570897	HC275	0.183161	0.561822	-0.095615	HC275	0.326674	0.552541	-0.0530012	HC275	0.595128	0.794594	0.0343616	HC275	0.000532068	0.00441527	0.152755	HC275	0.357221	0.699614	0.0361069	IHD372	0.967947	0.990878	0.00271003	ACS112	0.415999	0.798213	0.0402049	CIHD158	0.356956	0.735115	0.0549009
Alistipes ihumii_CAG00597	Alistipes ihumii	Alistipes	Rikenellaceae	Bacteroidales	Bacteroidia	Bacteroidetes	Bacteria	10.9832	9.16687	11.7016	8.79767	8.82192	7.13221	11.5112	0.103099	0.244024	0.0766637	HC275	0.0767742	0.455028	-0.135401	HC275	0.238988	0.462129	-0.0683437	HC275	0.511633	0.725666	0.0454341	HC275	0.0631005	0.148868	0.09054	HC275	0.764932	0.915657	-0.013094	MMC372	0.281009	0.838604	-0.0803443	MMC372	0.967629	0.988608	0.00226454	CIHD158	0.845174	0.970286	0.0130934
Firmicutes bacterium CAG:114_CAG00603	Firmicutes bacterium CAG:114	unclassified Firmicutes	unclassified Firmicutes	unclassified Firmicutes	unclassified Firmicutes	Firmicutes	Bacteria	1.73194	1.78108	1.91318	1.80744	1.81988	1.54783	2.22379	0.309535	0.487367	0.0412601	HC275	0.686654	0.915121	0.0275401	ACS112	0.070504	0.233625	-0.0897634	HC275	0.814369	0.906283	0.0142594	HC275	0.659676	0.76213	-0.0190977	MMC269	0.109807	0.462589	-0.061311	MMC372	0.896722	0.985709	0.00876773	ACS112	0.0231	0.299236	-0.109849	MMC372	0.554556	0.835363	-0.0352304
Firmicutes bacterium CAG:110_CAG00604	Firmicutes bacterium CAG:110	unclassified Firmicutes	unclassified Firmicutes	unclassified Firmicutes	unclassified Firmicutes	Firmicutes	Bacteria	23.3571	18.8699	16.5268	15.6166	18.8311	15.6082	13.1743	0.000117656	0.00238253	0.180978	HC275	0.0884071	0.47029	-0.131604	HC275	0.00611937	0.0579353	-0.159527	HC275	0.00024238	0.00569983	0.253892	HC275	0.000196437	0.00216468	0.181012	HC275	0.0537508	0.33811	-0.0837783	MMC372	0.627928	0.933934	-0.0361071	MMC372	0.274126	0.710884	-0.0602146	MMC372	0.0165236	0.140067	-0.158856
Eubacterium sp. CAG:251 / Clostridium sp. A254.MGS-251_CAG00607	Eubacterium sp. CAG:251 / Clostridium sp. A254.MGS-251	unclassified Clostridiales	unclassified Clostridiales	Clostridiales	Clostridia	Firmicutes	Bacteria	1.73148	2.07083	2.16279	2.29811	2.04509	2.11911	2.78508	0.858758	0.911259	-0.00661266	IHD372	0.588745	0.879498	0.0329412	ACS112	0.740084	0.841345	-0.0149938	HC275	0.687533	0.845116	-0.0219408	HF102	0.564495	0.692655	-0.022283	MMC269	0.66086	0.882357	-0.0153568	MMC372	0.880795	0.985709	0.00908656	ACS112	0.399538	0.786884	-0.0370308	MMC372	0.977836	0.997604	0.00152249
unclassified Alistipes_CAG00608	unclassified Alistipes	Alistipes	Rikenellaceae	Bacteroidales	Bacteroidia	Bacteroidetes	Bacteria	7.05867	7.68201	3.70236	4.05897	1.92803	4.22442	5.41571	0.0295327	0.107111	0.0481728	HC275	0.139569	0.534214	-0.0575936	HC275	0.00723312	0.0654415	-0.073076	HC275	0.998237	0.998237	0.000122574	HC275	0.843625	0.905747	0.00511278	HC275	0.0209964	0.236763	-0.0487447	MMC372	0.128424	0.729966	-0.058704	MMC372	0.00585965	0.216472	-0.0739132	MMC372	0.997296	0.998574	0.000152249
Hungatella hathewayi 2_CAG00610	Hungatella hathewayi 2	Hungatella	Clostridiaceae	Clostridiales	Clostridia	Firmicutes	Bacteria	0.231209	0.394829	0.0947462	0.479881	0.668707	0.207901	0.78178	0.109598	0.255342	-0.0515812	IHD372	0.929058	0.973497	0.0044385	ACS112	0.998932	0.998932	7.47198e-05	CIHD158	0.00038838	0.00707823	-0.172094	HF102	0.154731	0.27783	-0.0471087	MMC269	0.422334	0.771051	0.0247122	IHD372	0.644793	0.936161	-0.0235135	MMC372	0.455032	0.820561	-0.0279541	MMC372	0.002225	0.0602297	0.147955
Faecalibacterium prausnitzii 1 (A2-165)_CAG00612	Faecalibacterium prausnitzii 1 (A2-165)	Faecalibacterium	Ruminococcaceae	Clostridiales	Clostridia	Firmicutes	Bacteria	39.2265	39.6313	36.9218	43.2253	42.8959	44.0972	42.0467	0.294077	0.468246	-0.050441	IHD372	0.0636085	0.406273	0.145241	ACS112	0.581795	0.732519	0.0325778	CIHD158	0.91773	0.96868	-0.00731359	HF102	0.463794	0.605924	0.0363636	HC275	0.127896	0.485699	0.0680548	IHD372	0.0398989	0.680925	0.156544	ACS112	0.365905	0.786884	0.0509708	CIHD158	0.676073	0.896104	0.0284705
unclassified_CAG00614	unclassified	unclassified	unclassified	unclassified	unclassified	unclassified	unclassified	0.282981	0.246148	0.419043	0.177683	0.0057901	0.225883	0.229948	0.98955	0.992273	-0.000276028	IHD372	0.116157	0.483285	-0.0475936	HC275	0.809717	0.890155	0.00607721	CIHD158	0.377267	0.613901	-0.027334	HF102	0.253961	0.404126	-0.0260287	MMC269	0.275058	0.632547	-0.0224583	MMC372	0.0389946	0.680925	-0.0721744	MMC372	0.539245	0.864163	-0.0164829	MMC372	0.864726	0.973105	0.00572455
unclassified Clostridiales_CAG00618	unclassified Clostridiales	unclassified Clostridiales	unclassified Clostridiales	Clostridiales	Clostridia	Firmicutes	Bacteria	23.172	19.4456	21.0222	27.868	32.2162	25.411	28.5765	0.332365	0.502649	0.0466487	HC275	0.201755	0.583647	-0.1	HC275	0.674157	0.802586	0.0249066	CIHD158	0.0803576	0.236212	0.123269	HC275	4.9532e-06	0.00011648	0.226712	HC275	0.0235209	0.236763	0.101353	IHD372	0.370767	0.877219	0.0682289	ACS112	0.00302085	0.166318	0.167409	CIHD158	0.78857	0.957581	0.0183003
Faecalibacterium prausnitzii 6_CAG00619	Faecalibacterium prausnitzii 6	Faecalibacterium	Ruminococcaceae	Clostridiales	Clostridia	Firmicutes	Bacteria	8.26726	7.85859	6.03906	13.8644	9.92757	14.2214	16.2867	0.628429	0.755438	0.0231023	HC275	0.836327	0.945348	-0.0161497	HC275	0.944226	0.966771	0.0041345	CIHD158	0.296331	0.540063	0.073095	HC275	0.00081431	0.005708	0.164785	HC275	0.110412	0.462589	0.0706217	IHD372	0.246384	0.825214	0.0875179	ACS112	0.0823565	0.451413	0.0969299	CIHD158	0.829169	0.962889	0.014555
Blautia obeum_CAG00620	Blautia obeum	Blautia	Lachnospiraceae	Clostridiales	Clostridia	Firmicutes	Bacteria	8.51195	7.36717	5.47685	8.67351	8.9824	9.23118	7.52268	0.57949	0.717625	0.0266787	HC275	0.263019	0.676612	-0.0877005	HC275	0.502645	0.6725	0.0397011	CIHD158	0.207275	0.440534	0.0889479	HC275	0.0134229	0.0526092	0.122871	HC275	0.159013	0.506203	0.0630819	IHD372	0.946259	0.989412	0.00518093	ACS112	0.0226502	0.299236	0.128782	CIHD158	0.995015	0.998574	-0.000456746
Firmicutes bacterium CAG:272_CAG00621	Firmicutes bacterium CAG:272	unclassified Firmicutes	unclassified Firmicutes	unclassified Firmicutes	unclassified Firmicutes	Firmicutes	Bacteria	2.6597	1.52824	1.21695	1.74359	3.19033	0.931666	1.97014	0.0911143	0.221408	0.0664986	HC275	0.478445	0.80925	-0.0463102	HC275	0.0666475	0.225981	-0.0893151	HC275	0.450708	0.674674	0.0444944	HC275	0.0216045	0.0745633	0.0924949	HC275	0.924826	0.961262	0.00335399	IHD372	0.751671	0.969855	0.0191296	ACS112	0.687257	0.943522	-0.0179307	MMC372	0.62957	0.867593	0.0262172
unclassified Firmicutes_CAG00622	unclassified Firmicutes	unclassified Firmicutes	unclassified Firmicutes	unclassified Firmicutes	unclassified Firmicutes	Firmicutes	Bacteria	3.34005	1.82393	0.475361	1.81237	1.54097	0.708096	3.83125	0.0734154	0.196778	0.050321	HC275	0.268232	0.676612	-0.053262	HC275	0.01655	0.11382	-0.0824408	HC275	0.918269	0.96868	-0.00461696	HF102	0.0400052	0.112168	0.0591661	HC275	0.626294	0.863078	-0.0120028	MMC372	0.723172	0.953648	-0.0151044	MMC372	0.145397	0.555497	-0.0441215	MMC372	0.275274	0.666694	0.0430559
unclassified_CAG00624	unclassified	unclassified	unclassified	unclassified	unclassified	unclassified	unclassified	0.640274	0.487285	0.293661	0.422702	0.24461	0.332982	0.705952	0.185455	0.348445	0.0376478	HC275	0.160007	0.534946	-0.0664171	HC275	0.0976766	0.264707	-0.0578829	HC275	0.694959	0.845116	-0.0175281	HF102	0.132418	0.249585	0.0441558	HC275	0.880346	0.941297	-0.00380119	MMC372	0.437246	0.917737	-0.0330783	MMC372	0.424302	0.801337	-0.0249842	MMC372	0.183019	0.533996	0.0533175
unclassified Oscillibacter_CAG00783	unclassified Oscillibacter	Oscillibacter	Oscillospiraceae	Clostridiales	Clostridia	Firmicutes	Bacteria	2.41073	2.04402	1.861	1.90158	1.31468	2.06717	2.07835	0.0894461	0.218408	0.0651545	HC275	0.859587	0.959317	-0.0114973	HC275	0.10227	0.273094	-0.0772852	HC275	0.128783	0.317173	0.0862513	HC275	0.257703	0.405758	0.0451948	HC275	0.355626	0.699614	-0.0325114	MMC372	0.699028	0.946103	0.0237526	ACS112	0.29981	0.731001	-0.045922	MMC372	0.319437	0.705982	-0.0535002
unclassified Firmicutes_CAG00625	unclassified Firmicutes	unclassified Firmicutes	unclassified Firmicutes	unclassified Firmicutes	unclassified Firmicutes	Firmicutes	Bacteria	0.230091	0.177078	0.142805	0.306085	0.213251	0.283305	0.414384	0.642967	0.761009	-0.0151815	IHD372	0.837897	0.945348	0.0108021	ACS112	0.978358	0.987844	0.00109589	CIHD158	0.388347	0.624956	-0.0416343	HF102	0.987857	0.995141	0.000519481	HC275	0.43357	0.774688	0.0235853	IHD372	0.703593	0.948094	0.0192093	ACS112	0.812767	0.976386	0.00883543	CIHD158	0.265039	0.652748	0.0511251
unclassified Clostridiales_CAG00626	unclassified Clostridiales	unclassified Clostridiales	unclassified Clostridiales	Clostridiales	Clostridia	Firmicutes	Bacteria	0.106664	0.143288	0.377511	0.134925	0.158884	0.111525	0.155005	0.353641	0.523992	-0.0286949	IHD372	0.345876	0.743786	0.0468449	ACS112	0.755138	0.850258	0.0115567	CIHD158	0.339546	0.579243	-0.0429418	HF102	0.0152952	0.0577732	0.0671497	HC275	0.00998225	0.149025	0.069289	IHD372	0.0451561	0.680925	0.086681	ACS112	0.105565	0.506295	0.0520659	CIHD158	0.0314075	0.213982	0.0842544
unclassified Gemmiger_CAG00628	unclassified Gemmiger	Gemmiger	Ruminococcaceae	Clostridiales	Clostridia	Firmicutes	Bacteria	14.9201	10.092	8.33563	11.0025	12.9425	12.2509	7.47242	0.178403	0.342251	0.0643624	HC275	0.790927	0.935306	0.0207487	ACS112	0.743246	0.841345	0.0193275	CIHD158	0.000138012	0.00419211	0.26668	HC275	0.00268702	0.0142981	0.148298	HC275	0.506486	0.811491	0.0295241	IHD372	0.121513	0.729966	0.117488	ACS112	0.0413332	0.387746	0.114526	CIHD158	0.00874052	0.0980282	-0.177126
Firmicutes bacterium CAG:124_CAG00629	Firmicutes bacterium CAG:124	unclassified Firmicutes	unclassified Firmicutes	unclassified Firmicutes	unclassified Firmicutes	Firmicutes	Bacteria	20.2228	23.1792	20.4093	24.4042	23.5544	19.5345	33.042	0.901759	0.944515	0.00580858	HC275	0.885301	0.961364	-0.011123	HC275	0.600289	0.745504	-0.0302864	HC275	0.578349	0.780771	-0.0384065	HF102	0.230831	0.376147	0.0578947	HC275	0.575643	0.848109	0.0243455	IHD372	0.736832	0.96108	0.0249482	ACS112	0.991614	0.997021	-0.000593979	MMC372	0.328564	0.714995	0.0647971
unclassified Firmicutes_CAG00631	unclassified Firmicutes	unclassified Firmicutes	unclassified Firmicutes	unclassified Firmicutes	unclassified Firmicutes	Firmicutes	Bacteria	0.230582	0.221427	0.0813413	1.22223	0.225998	1.961	0.771478	0.503849	0.647806	-0.0161176	IHD372	0.652603	0.901441	0.0173262	ACS112	0.248568	0.471891	0.0347696	CIHD158	0.642615	0.826172	0.0154035	HC275	0.614734	0.723976	0.01162	HC275	0.358778	0.699614	0.0201866	IHD372	0.550379	0.924088	0.0217599	ACS112	0.166605	0.610329	0.0386829	CIHD158	0.718643	0.920722	-0.0113578
Clostridium sp. CAG:354_28_25_CAG01319	Clostridium sp. CAG:354_28_25	unclassified Clostridiales	unclassified Clostridiales	Clostridiales	Clostridia	Firmicutes	Bacteria	1.64238	1.44287	1.05237	0.933197	1.06307	1.14772	0.482065	0.00189589	0.0172763	0.107663	HC275	0.0461524	0.350469	-0.118396	HC275	0.0722036	0.237018	-0.0802989	HC275	0.00620352	0.0414896	0.144351	HC275	9.4797e-05	0.00117131	0.136897	HC275	0.441283	0.780814	-0.0229592	MMC372	0.474241	0.919766	-0.0366651	MMC372	0.909129	0.984778	0.00441772	CIHD158	0.206295	0.574535	-0.0573978
Bifidobacterium bifidum_CAG00635	Bifidobacterium bifidum	Bifidobacterium	Bifidobacteriaceae	Bifidobacteriales	Actinobacteria	Actinobacteria	Bacteria	1.03234	1.23594	1.91811	1.80986	2.53486	1.77861	1.30721	0.530844	0.675367	-0.0208941	IHD372	0.347843	0.745816	0.0512299	ACS112	0.499656	0.672047	0.0276463	CIHD158	0.779847	0.886909	0.0133606	HC275	0.362758	0.516738	-0.031702	MMC269	0.935601	0.967452	0.00254904	IHD372	0.560348	0.924088	0.0315638	ACS112	0.806434	0.976386	0.00976352	CIHD158	0.506919	0.812185	-0.0314546
unclassified Roseburia_CAG00636	unclassified Roseburia	Roseburia	Lachnospiraceae	Clostridiales	Clostridia	Firmicutes	Bacteria	13.7001	7.50941	4.70649	7.62955	5.82774	7.67684	8.92864	0.00549921	0.0339739	0.124032	HC275	0.0258838	0.310743	-0.164706	HC275	0.0690934	0.229996	-0.10122	HC275	0.0491608	0.178906	0.130378	HC275	2.08735e-05	0.000380419	0.195598	HC275	0.974327	0.98631	0.00131477	IHD372	0.580628	0.924088	-0.0383389	MMC372	0.616586	0.89926	0.0258009	CIHD158	0.890369	0.974383	-0.00855638
unclassified Clostridiales_CAG00637	unclassified Clostridiales	unclassified Clostridiales	unclassified Clostridiales	Clostridiales	Clostridia	Firmicutes	Bacteria	5.56815	5.39868	3.05787	5.91521	9.10395	4.34776	6.05019	0.482406	0.63024	0.0284788	HC275	0.393838	0.775745	0.057754	ACS112	0.172617	0.387192	-0.0678456	HC275	0.619174	0.811831	0.0297855	HC275	0.16815	0.298252	0.0573342	HC275	0.846027	0.935019	-0.00725357	MMC372	0.245713	0.825214	0.075004	ACS112	0.340578	0.778752	-0.0446226	MMC372	0.877595	0.974383	-0.00879998
Clostridium clostridioforme 1_CAG00638	Clostridium clostridioforme 1	Lachnoclostridium	Lachnospiraceae	Clostridiales	Clostridia	Firmicutes	Bacteria	0.0296697	0.479683	0.164805	0.373836	0.0262793	0.496067	0.43887	0.323451	0.499567	-0.0213981	IHD372	0.925364	0.973497	-0.0031016	HC275	0.559696	0.718342	-0.0138979	HC275	0.00409754	0.0312256	-0.0980184	HF102	0.00587111	0.02642	-0.069419	MMC269	0.328231	0.67403	-0.0221542	MMC372	0.233946	0.823896	-0.046469	MMC372	0.0418586	0.387746	-0.0563352	MMC372	0.162874	0.50725	0.0524954
Eubacterium sp. CAG:156_CAG00639	Eubacterium sp. CAG:156	Eubacterium	Eubacteriaceae	Clostridiales	Clostridia	Firmicutes	Bacteria	2.01317	1.31546	1.20816	1.76858	2.49096	1.8722	1.04667	0.00315938	0.0255443	0.128041	HC275	0.0231285	0.301084	-0.16385	HC275	0.0804604	0.243592	-0.0949191	HC275	0.0164124	0.0854175	0.155015	HC275	0.00751875	0.032626	0.121244	HC275	0.254033	0.619397	-0.0452566	MMC372	0.249027	0.825214	-0.0787502	MMC372	0.794561	0.976386	-0.0131975	MMC372	0.235343	0.610331	-0.0722572
unclassified_CAG00643	unclassified	unclassified	unclassified	unclassified	unclassified	unclassified	unclassified	2.8359	1.80082	0.939835	1.87977	1.45599	1.52166	2.79099	0.115289	0.260761	0.0615182	HC275	0.490736	0.818642	-0.0450267	HC275	0.175029	0.391399	-0.0660523	HC275	0.250332	0.486645	0.0666803	HC275	0.00136028	0.00854866	0.125892	HC275	0.511746	0.814831	0.0227803	IHD372	0.471696	0.919766	0.0425634	ACS112	0.650427	0.916257	0.019824	CIHD158	0.811356	0.957714	0.0125148
Christensenellaceae bacterium Phil1 & Clostridium sp. CAG:226_CAG00644	Christensenellaceae bacterium Phil1 & Clostridium sp. CAG:226	unclassified Christensenellaceae	Christensenellaceae	Clostridiales	Clostridia	Firmicutes	Bacteria	7.71642	6.91882	5.58811	5.55141	6.36298	3.79928	7.8056	0.114707	0.260761	0.0652145	HC275	0.19408	0.571377	-0.0889305	HC275	0.076197	0.24152	-0.0907846	HC275	0.934343	0.96868	0.00514811	HC275	0.10242	0.214051	0.0697608	HC275	0.322997	0.671661	-0.0376542	MMC372	0.361933	0.877219	-0.0597402	MMC372	0.190537	0.629764	-0.0630917	MMC372	0.722734	0.924339	0.0209494
unclassified Firmicutes_CAG00645	unclassified Firmicutes	unclassified Firmicutes	unclassified Firmicutes	unclassified Firmicutes	unclassified Firmicutes	Firmicutes	Bacteria	0.879936	0.79558	0.910699	0.959096	0.808125	0.945753	1.09633	0.237843	0.399511	-0.039616	IHD372	0.163722	0.538904	0.0750802	ACS112	0.446587	0.635316	0.0307098	CIHD158	0.567373	0.769945	-0.0271297	HF102	0.877736	0.930353	-0.00512645	MMC269	0.313318	0.662054	0.0317064	IHD372	0.196196	0.766192	0.0687869	ACS112	0.55553	0.882284	0.0230167	CIHD158	0.706374	0.916275	0.0176304
Bacteroidales bacterium 55_9_CAG00646	Bacteroidales bacterium 55_9	unclassified Bacteroidales	unclassified Bacteroidales	Bacteroidales	Bacteroidia	Bacteroidetes	Bacteria	2.7909	1.99716	0.907503	1.62178	0.608739	2.23465	1.3904	0.697239	0.792959	0.010141	HC275	0.306234	0.71097	-0.0426738	HC275	0.982358	0.989142	0.000747198	CIHD158	0.936048	0.96868	0.00314607	HC275	0.213821	0.358334	0.0318797	HC275	0.674357	0.892207	0.00979366	IHD372	0.546746	0.924088	-0.0230352	MMC372	0.485138	0.832154	0.0206408	CIHD158	0.628593	0.867593	0.0170823
Clostridiales bacterium 41_21_two_genomes_CAG00648	Clostridiales bacterium 41_21_two_genomes	unclassified Clostridiales	unclassified Clostridiales	Clostridiales	Clostridia	Firmicutes	Bacteria	2.53668	1.42766	0.811169	1.04857	0.335998	1.23889	1.2808	0.00532519	0.0334661	0.0740714	HC275	0.00669708	0.182443	-0.123422	HC275	0.0639732	0.223755	-0.0642341	HC275	0.217585	0.448078	0.0525026	HC275	0.0411602	0.114596	0.0584552	HC275	0.185586	0.552212	-0.0304185	MMC372	0.0408454	0.680925	-0.0806632	MMC372	0.494026	0.839498	-0.0205665	MMC372	0.825207	0.962889	-0.00819098
Dorea formicigenerans_CAG00650	Dorea formicigenerans	Dorea	Lachnospiraceae	Clostridiales	Clostridia	Firmicutes	Bacteria	6.11524	6.65206	6.26929	7.02999	5.95886	8.16276	5.99012	0.133435	0.285873	-0.0722352	IHD372	0.766417	0.92503	0.0233155	ACS112	0.0117041	0.092057	0.14924	CIHD158	0.81309	0.906283	0.0167109	HC275	0.833314	0.899633	-0.0104716	MMC269	0.18818	0.555587	0.0589498	IHD372	0.861042	0.985709	0.0133907	ACS112	0.017924	0.290286	0.133757	CIHD158	0.67163	0.896104	-0.0289577
Clostridium glycyrrhizinilyticum_CAG00651	Clostridium glycyrrhizinilyticum	Lachnoclostridium	Lachnospiraceae	Clostridiales	Clostridia	Firmicutes	Bacteria	0.331835	0.287687	0.494287	0.235978	0.0691756	0.24702	0.34531	0.995062	0.996429	-0.000216022	IHD372	0.302511	0.709899	-0.0542246	HC275	0.462366	0.648202	0.0303861	CIHD158	0.873365	0.942091	0.00768131	HC275	0.0370459	0.108026	-0.0758442	MMC269	0.222665	0.590265	-0.0389958	MMC372	0.0839704	0.695584	-0.0947712	MMC372	0.837369	0.97702	-0.00850132	MMC372	0.347206	0.725252	-0.0464054
Ruminococcus sp. CAG:488_CAG00656	Ruminococcus sp. CAG:488	Ruminococcus	Ruminococcaceae	Clostridiales	Clostridia	Firmicutes	Bacteria	0.877676	0.768547	0.524203	1.0574	1.19137	1.39948	0.393861	0.604496	0.738153	-0.0119412	IHD372	0.15557	0.534214	0.0545455	ACS112	0.851743	0.909108	0.00518057	CIHD158	0.767302	0.880827	0.00951992	HC275	0.566575	0.692655	0.0126316	HC275	0.460082	0.787867	0.0156073	IHD372	0.112339	0.729966	0.0577873	ACS112	0.734804	0.963439	0.00879831	CIHD158	0.859399	0.973105	-0.0054505
unclassified Sutterellaceae_CAG00657	unclassified Sutterellaceae	unclassified Sutterellaceae	Sutterellaceae	Burkholderiales	Betaproteobacteria	Proteobacteria	Bacteria	1.30819	0.94904	1.08354	1.06204	0.591714	0.95357	1.59931	0.078751	0.204304	-0.0354515	IHD372	0.605891	0.886938	-0.0139037	HC275	0.281505	0.508454	0.0246077	CIHD158	0.00272317	0.0248149	-0.0909499	HF102	0.626865	0.735885	-0.00896787	MMC269	0.1076	0.45605	0.0302486	IHD372	0.49493	0.920419	-0.0188905	MMC372	0.379581	0.786884	0.019527	CIHD158	0.0035477	0.0606806	0.0853811
Alistipes timonensis_CAG00660	Alistipes timonensis	Alistipes	Rikenellaceae	Bacteroidales	Bacteroidia	Bacteroidetes	Bacteria	0.447631	0.568302	0.497406	0.486946	0.169047	0.619861	0.511793	0.917008	0.950923	-0.00294029	IHD372	0.929756	0.973497	-0.00406417	HC275	0.315733	0.541575	0.0358655	CIHD158	0.242858	0.475924	0.0457201	HC275	0.399777	0.546787	0.0233219	HC275	0.557253	0.839334	0.0150348	IHD372	0.830054	0.985709	0.00924597	ACS112	0.145376	0.555497	0.0481123	CIHD158	0.346654	0.725252	-0.0348041
unclassified Burkholderiales_CAG00663	unclassified Burkholderiales	unclassified Burkholderiales	unclassified Burkholderiales	Burkholderiales	Betaproteobacteria	Proteobacteria	Bacteria	0.707047	1.37035	1.52334	1.87059	0.267554	3.64733	0.180724	0.0122423	0.059586	-0.0633543	IHD372	0.443046	0.795518	-0.0255615	HC275	9.94044e-05	0.00452911	0.125978	CIHD158	0.381324	0.616375	-0.0285598	HF102	0.0972929	0.205303	-0.0406562	MMC269	0.249613	0.61684	0.0286923	IHD372	0.120328	0.729966	-0.0599793	MMC372	0.00504944	0.212932	0.0920296	CIHD158	0.836251	0.963076	-0.00746019
Alistipes sp. CAG:268_CAG00664	Alistipes sp. CAG:268	Alistipes	Rikenellaceae	Bacteroidales	Bacteroidia	Bacteroidetes	Bacteria	6.10004	6.56529	9.09644	9.1577	3.31851	11.8745	9.16226	0.842893	0.897035	-0.00567657	IHD372	0.0965646	0.4716	-0.073369	HC275	0.0413595	0.184976	0.0769116	CIHD158	0.203658	0.435387	0.0507865	HC275	0.549541	0.685986	-0.0181818	MMC269	0.564261	0.84555	-0.0159292	MMC372	0.0390035	0.680925	-0.0955683	MMC372	0.132999	0.551448	0.0556855	CIHD158	0.0799039	0.354734	-0.0725617
Clostridium sp. CAG:43_CAG00666	Clostridium sp. CAG:43	unclassified Clostridiales	unclassified Clostridiales	Clostridiales	Clostridia	Firmicutes	Bacteria	20.1812	25.733	33.8781	24.6632	26.4841	26.3743	20.465	0.217583	0.380677	-0.0593219	IHD372	0.0559222	0.388158	0.149733	ACS112	0.0515712	0.202901	0.115218	CIHD158	0.150093	0.356411	0.10145	HC275	0.0312539	0.0957314	-0.107013	MMC269	0.82664	0.932533	-0.00981155	MMC372	0.330194	0.868392	0.0742866	ACS112	0.498526	0.843215	0.0382374	CIHD158	0.0249685	0.18765	-0.152888
Faecalibacterium prausnitzii 4 (cf. KLE1255)_CAG00667	Faecalibacterium prausnitzii 4 (cf. KLE1255)	Faecalibacterium	Ruminococcaceae	Clostridiales	Clostridia	Firmicutes	Bacteria	52.771	46.4302	53.5855	58.3594	47.9815	61.1211	61.7583	0.693941	0.791059	0.0189499	HC275	0.0966099	0.4716	-0.13016	HC275	0.489864	0.663182	0.0408966	CIHD158	0.648752	0.826172	0.0321553	HC275	0.00725121	0.0318442	0.133438	HC275	0.101665	0.444001	0.0733138	IHD372	0.713352	0.953648	-0.0280568	MMC372	0.0222585	0.299236	0.129153	CIHD158	0.386171	0.752724	0.0591639
unclassified Alphaproteobacteria_CAG00668	unclassified Alphaproteobacteria	unclassified Alphaproteobacteria	unclassified Alphaproteobacteria	unclassified Alphaproteobacteria	Alphaproteobacteria	Proteobacteria	Bacteria	0.861371	0.968263	0.629783	1.15285	1.4338	0.956298	1.26063	0.653644	0.7698	0.010045	HC275	0.62472	0.892982	0.0188235	ACS112	0.626507	0.766508	-0.0134496	HC275	0.416363	0.65091	0.0265169	HC275	0.685954	0.781058	-0.00992481	MMC269	0.332336	0.67674	-0.0209915	MMC372	0.850085	0.985709	0.00741272	ACS112	0.380697	0.786884	-0.0242789	MMC372	0.264812	0.652748	-0.0373009
unclassified Clostridiales_CAG00669	unclassified Clostridiales	unclassified Clostridiales	unclassified Clostridiales	Clostridiales	Clostridia	Firmicutes	Bacteria	8.66248	6.70028	5.49673	11.5712	8.5326	12.3386	12.634	0.782828	0.850494	-0.0126373	IHD372	0.704308	0.917085	-0.0284492	HC275	0.487565	0.663125	0.0393026	CIHD158	0.997087	0.998237	-0.000286006	HF102	0.0210138	0.0739207	0.10838	HC275	0.102555	0.445015	0.0691549	IHD372	0.674068	0.94348	0.0303682	ACS112	0.0737409	0.444274	0.0957419	CIHD158	0.391563	0.755157	0.0551749
unclassified Firmicutes_CAG00670	unclassified Firmicutes	unclassified Firmicutes	unclassified Firmicutes	unclassified Firmicutes	unclassified Firmicutes	Firmicutes	Bacteria	11.5697	9.31054	7.39726	10.6009	12.3588	9.54693	10.9867	0.10259	0.244024	0.0767237	HC275	0.934107	0.973497	-0.00641711	HC275	0.188357	0.413678	-0.0763138	HC275	0.0571922	0.196666	0.131113	HC275	0.00275301	0.0145431	0.144826	HC275	0.83824	0.933626	0.00888138	IHD372	0.276278	0.835204	0.0808624	ACS112	0.836335	0.97702	0.0113598	CIHD158	0.447884	0.778885	-0.0501812
Clostridium sp. CAG:169_CAG00672	Clostridium sp. CAG:169	unclassified Clostridiales	unclassified Clostridiales	Clostridiales	Clostridia	Firmicutes	Bacteria	0.871823	2.73176	3.14139	4.10152	2.07117	4.45913	5.06614	2.34579e-08	2.85014e-06	-0.205641	IHD372	0.010992	0.228947	0.132781	ACS112	1.34125e-07	4.88885e-05	0.228468	CIHD158	7.06979e-06	0.00042949	-0.223861	HF102	7.9005e-11	1.51945e-08	-0.25378	MMC269	0.491829	0.796763	0.026018	IHD372	0.402603	0.891874	-0.0532839	MMC372	0.225912	0.654632	0.0579686	CIHD158	0.5542	0.835363	0.0341951
unclassified Clostridiales_CAG00673	unclassified Clostridiales	unclassified Clostridiales	unclassified Clostridiales	Clostridiales	Clostridia	Firmicutes	Bacteria	1.1701	0.548628	0.507555	0.865931	0.946778	0.373836	1.61142	0.728845	0.81737	0.0110531	HC275	0.932675	0.973497	-0.00449198	HC275	0.0781185	0.242299	-0.0664259	HC275	0.127542	0.317173	-0.0747702	HF102	0.22621	0.37225	0.0386603	HC275	0.437676	0.779955	0.0220648	IHD372	0.544608	0.924088	0.0290132	ACS112	0.330222	0.771577	-0.0331886	MMC372	0.0157443	0.136638	0.107396
Dorea sp. CAG:317_CAG00674	Dorea sp. CAG:317	Dorea	Lachnospiraceae	Clostridiales	Clostridia	Firmicutes	Bacteria	0.129576	0.396912	0.597729	0.242247	0.0215535	0.324623	0.275734	0.120663	0.264359	-0.0389559	IHD372	0.29159	0.69467	-0.0372727	HC275	0.059709	0.217639	0.0579826	CIHD158	0.0674556	0.211962	-0.0659857	HF102	0.00172235	0.0100447	-0.0891456	MMC269	0.269065	0.626672	-0.0294525	MMC372	0.0175203	0.599258	-0.106887	MMC372	0.77779	0.976386	-0.00980065	MMC372	0.952837	0.996583	-0.00252733
Clostridium sp. CAG:217_CAG00675	Clostridium sp. CAG:217	unclassified Clostridiales	unclassified Clostridiales	Clostridiales	Clostridia	Firmicutes	Bacteria	7.64712	6.83292	7.74209	7.92284	9.07	7.32177	8.03238	0.0925784	0.223476	-0.0757876	IHD372	0.112583	0.473305	0.114973	ACS112	0.339755	0.562084	0.0524035	CIHD158	0.198004	0.429597	-0.0842084	HF102	0.379943	0.528585	0.0397539	HC275	0.0206155	0.236763	0.0968186	IHD372	0.0554082	0.695584	0.134943	ACS112	0.172267	0.61402	0.0713702	CIHD158	0.0832091	0.354734	0.109436
unclassified Firmicutes_CAG00676	unclassified Firmicutes	unclassified Firmicutes	unclassified Firmicutes	unclassified Firmicutes	unclassified Firmicutes	Firmicutes	Bacteria	6.1173	7.24106	6.24386	5.89748	5.22031	5.37921	7.26504	0.139158	0.294902	0.0619142	HC275	0.387811	0.775745	-0.0597861	HC275	0.1687	0.379576	-0.0713823	HC275	0.43999	0.666846	0.0480082	HC275	0.182902	0.318223	0.0578947	HC275	0.270813	0.628735	-0.0427433	MMC372	0.5306	0.924088	-0.0419257	MMC372	0.303097	0.731648	-0.0506738	MMC372	0.611231	0.865218	-0.0303584
unclassified Verrucomicrobia_CAG00678	unclassified Verrucomicrobia	unclassified Verrucomicrobia	unclassified Verrucomicrobia	unclassified Verrucomicrobia	unclassified Verrucomicrobia	Verrucomicrobia	Bacteria	1.36048	1.00736	1.53317	1.54776	2.01462	1.29356	1.60805	0.333533	0.502649	0.0268707	HC275	0.472552	0.806769	0.0348663	ACS112	0.147573	0.353822	-0.0490162	HC275	0.363515	0.5982	0.037712	HC275	0.304604	0.461656	0.029583	HC275	0.871945	0.937342	-0.00402479	MMC372	0.188124	0.76145	0.0583453	ACS112	0.393738	0.786884	-0.026265	MMC372	0.689183	0.903063	-0.0151944
unclassified_CAG00679	unclassified	unclassified	unclassified	unclassified	unclassified	unclassified	unclassified	0.892136	0.485693	0.734522	0.858447	0.617662	0.543296	1.55941	0.0854151	0.213978	0.0538974	HC275	0.596594	0.885778	-0.0283957	HC275	0.07086	0.233742	-0.0705604	HC275	0.334319	0.578969	0.046047	HC275	0.00456409	0.0216053	0.0884074	HC275	0.634508	0.869467	0.0126736	IHD372	0.431656	0.917737	0.0356687	ACS112	0.947129	0.988608	-0.00220886	MMC372	0.628743	0.867593	0.0195183
Faecalitalea cylindroides_CAG00681	Faecalitalea cylindroides	Faecalitalea	Erysipelotrichaceae	Erysipelotrichales	Erysipelotrichia	Firmicutes	Bacteria	0.200002	0.178991	0.140311	0.586272	0.303888	0.298058	1.27483	0.133721	0.285873	-0.049625	IHD372	0.702317	0.917085	0.0197326	ACS112	0.253345	0.476002	0.045604	CIHD158	0.0972682	0.267579	-0.0790603	HF102	0.789644	0.86434	0.00861244	HC275	0.130586	0.485699	0.0466965	IHD372	0.757196	0.972493	0.0157819	ACS112	0.261273	0.69514	0.0431377	CIHD158	0.101629	0.389936	0.0761548
Clostridium sp. CAG:307_CAG00683	Clostridium sp. CAG:307	unclassified Clostridiales	unclassified Clostridiales	Clostridiales	Clostridia	Firmicutes	Bacteria	10.5275	8.56822	3.14409	5.63486	9.15028	3.55018	6.36873	0.0516047	0.154814	0.0664146	HC275	0.748187	0.923582	-0.0187701	HC275	0.0236841	0.14509	-0.095193	HC275	0.283472	0.524133	0.0556078	HC275	0.0738953	0.169936	0.0635543	HC275	0.151356	0.501661	-0.0451135	MMC372	0.950742	0.989412	0.00346724	ACS112	0.0604931	0.427685	-0.0743958	MMC372	0.486934	0.801138	-0.0341951
Prevotella copri 1_CAG00686	Prevotella copri 1	Prevotella	Prevotellaceae	Bacteroidales	Bacteroidia	Bacteroidetes	Bacteria	31.6371	37.9435	44.163	51.7611	36.6022	58.0136	53.0863	0.359504	0.529451	-0.0387159	IHD372	0.177927	0.561145	0.0934225	ACS112	0.813703	0.890155	0.0121544	CIHD158	0.513261	0.725666	-0.0404903	HF102	0.686139	0.781058	0.0173753	HC275	0.422678	0.771051	0.0313755	IHD372	0.237767	0.825214	0.0790292	ACS112	0.889785	0.984778	0.00679363	CIHD158	0.553212	0.835363	0.0352913
Anaerotignum lactatifermentans_CAG00690	Anaerotignum lactatifermentans	Anaerotignum	Lachnospiraceae	Clostridiales	Clostridia	Firmicutes	Bacteria	0.216108	0.343831	0.222094	0.339664	0.0187821	0.364509	0.544077	0.070861	0.192752	-0.0354635	IHD372	0.919078	0.973497	0.00278075	ACS112	0.0728285	0.237018	0.0418431	CIHD158	0.0661723	0.211577	-0.0499694	HF102	0.0788902	0.178052	-0.035188	MMC269	0.602262	0.850206	0.0103303	IHD372	0.469273	0.919766	-0.0230751	MMC372	0.504058	0.843603	0.0167056	CIHD158	0.400413	0.763644	0.0253951
unclassified Firmicutes_CAG00692	unclassified Firmicutes	unclassified Firmicutes	unclassified Firmicutes	unclassified Firmicutes	unclassified Firmicutes	Firmicutes	Bacteria	1.60574	1.39198	1.3563	2.18651	2.60404	1.81675	2.47407	0.40352	0.570089	-0.039916	IHD372	0.418999	0.785219	-0.0628877	HC275	0.822121	0.893183	0.0132254	CIHD158	0.0207523	0.0997255	-0.162247	HF102	0.0100276	0.0417719	0.126494	HC275	0.0114391	0.163512	0.112023	IHD372	0.916925	0.988595	0.00789096	ACS112	0.111624	0.508586	0.0887255	CIHD158	0.000668996	0.0325132	0.229804
Clostridium sp. CAG:269_CAG00983	Clostridium sp. CAG:269	unclassified Clostridiales	unclassified Clostridiales	Clostridiales	Clostridia	Firmicutes	Bacteria	5.08811	3.24167	1.41549	3.77129	4.1139	4.37466	2.51972	0.00383951	0.0282451	0.119688	HC275	0.143129	0.534214	-0.102139	HC275	0.114162	0.29723	-0.0824907	HC275	0.00163515	0.0172758	0.194116	HC275	0.000210839	0.00222756	0.158264	HC275	0.445455	0.784388	-0.0284329	MMC372	0.89227	0.985709	-0.00876773	MMC372	0.871056	0.98128	0.00775884	CIHD158	0.069797	0.345742	-0.102829
Parabacteroides sp. CAG:409_CAG00693	Parabacteroides sp. CAG:409	Parabacteroides	Tannerellaceae	Bacteroidales	Bacteroidia	Bacteroidetes	Bacteria	2.05229	1.47925	0.539026	2.80148	0.803986	4.67753	1.25011	0.776615	0.847534	-0.00642064	IHD372	0.889931	0.961894	-0.00502674	HC275	0.443992	0.635316	0.0217186	CIHD158	0.75758	0.880804	0.0099285	HC275	0.32462	0.4794	0.021162	HC275	0.360569	0.700946	0.0184693	IHD372	0.81992	0.985709	0.00753228	ACS112	0.190295	0.629764	0.0335598	CIHD158	0.944435	0.992065	0.00207058
unclassified Firmicutes_CAG00695	unclassified Firmicutes	unclassified Firmicutes	unclassified Firmicutes	unclassified Firmicutes	unclassified Firmicutes	Firmicutes	Bacteria	2.34531	2.6847	3.64168	3.42833	4.39768	3.21141	3.04354	0.191841	0.355857	0.0459286	HC275	0.650272	0.901441	-0.0268449	HC275	0.0842592	0.250714	-0.0745205	HC275	0.79945	0.897996	0.0136057	HC275	0.107844	0.22146	0.0579357	HC275	0.761918	0.915657	-0.00961478	MMC372	0.864363	0.985709	0.00936553	ACS112	0.336448	0.776174	-0.0379589	MMC372	0.649262	0.8814	0.0223806
unclassified_CAG00696	unclassified	unclassified	unclassified	unclassified	unclassified	unclassified	unclassified	8.15205	4.92338	4.08204	4.5797	5.70924	5.09757	2.86715	0.0275976	0.103173	0.104134	HC275	0.781784	0.932767	-0.0214973	HC275	0.0825299	0.247239	-0.101121	HC275	0.013085	0.0728168	0.172217	HC275	0.000157371	0.001821	0.183513	HC275	0.886819	0.943404	0.00621607	IHD372	0.238963	0.825214	0.0877172	ACS112	0.875182	0.98128	0.00864981	CIHD158	0.365278	0.73749	-0.0600469
unclassified Bacteroidetes_CAG00765	unclassified Bacteroidetes	unclassified Bacteroidetes	unclassified Bacteroidetes	unclassified Bacteroidetes	unclassified Bacteroidetes	Bacteroidetes	Bacteria	2.95922	2.6408	1.58339	1.96903	1.66868	1.3936	3.14248	0.010955	0.0558476	0.0887249	HC275	0.0450416	0.345635	-0.117968	HC275	0.0501608	0.201919	-0.0865255	HC275	0.190167	0.418827	0.0699898	HC275	0.304393	0.461656	0.038797	HC275	0.0272912	0.251839	-0.0713372	MMC372	0.0751357	0.695584	-0.10067	MMC372	0.0967079	0.489584	-0.0693284	MMC372	0.305812	0.697029	-0.0522213
unclassified Clostridiales_CAG00697	unclassified Clostridiales	unclassified Clostridiales	unclassified Clostridiales	Clostridiales	Clostridia	Firmicutes	Bacteria	10.0434	8.32051	6.11242	7.96782	7.28132	9.89696	5.3277	0.00131419	0.0129466	0.153891	HC275	0.0475043	0.357017	-0.155027	HC275	0.3873	0.58783	-0.0510336	HC275	4.64977e-06	0.000308153	0.321757	HC275	0.000135428	0.00161848	0.1889	HC275	0.311714	0.66058	-0.0449614	MMC372	0.626807	0.933934	-0.036944	MMC372	0.344405	0.778752	0.0530683	CIHD158	0.0017465	0.0530499	-0.2119
unclassified Ruminococcus_CAG00698	unclassified Ruminococcus	Ruminococcus	Ruminococcaceae	Clostridiales	Clostridia	Firmicutes	Bacteria	1.06824	2.21523	3.75523	3.59102	3.89711	2.47106	5.19438	0.209667	0.374626	-0.0283468	IHD372	0.886195	0.961364	-0.00481283	HC275	0.261168	0.485693	0.0305853	CIHD158	0.125046	0.314894	-0.0500102	HF102	0.981471	0.991303	0.00050581	HC275	0.288667	0.638504	0.0224136	IHD372	0.755729	0.972493	-0.0104416	MMC372	0.344668	0.778752	0.0247986	CIHD158	0.171301	0.513902	0.043604
unclassified_CAG00700	unclassified	unclassified	unclassified	unclassified	unclassified	unclassified	unclassified	0.0169981	0.0379546	0.0254923	0.0295689	0.0397972	0.0350449	0.0127708	0.0040668	0.028845	-0.0539934	IHD372	0.0511623	0.372973	0.0486631	ACS112	0.000687535	0.0156629	0.0775093	CIHD158	0.352299	0.590405	-0.0194893	HF102	6.09976e-05	0.000871908	-0.0871907	MMC269	0.851401	0.935019	-0.00399796	MMC372	0.813751	0.98524	-0.00860832	MMC372	0.487732	0.83464	0.0194157	CIHD158	0.216542	0.584664	-0.0388843
Bifidobacterium adolescentis_CAG00702	Bifidobacterium adolescentis	Bifidobacterium	Bifidobacteriaceae	Bifidobacteriales	Actinobacteria	Actinobacteria	Bacteria	9.79656	10.6436	15.9574	14.5609	15.869	12.0664	17.6536	0.477551	0.626142	-0.0335914	IHD372	0.709724	0.917085	0.0287166	ACS112	0.309025	0.536378	0.0593026	CIHD158	0.944454	0.96868	0.0048621	HC275	0.734835	0.822879	0.0165687	HC275	0.371692	0.720647	0.0393625	IHD372	0.637568	0.933934	0.0354296	ACS112	0.238764	0.669463	0.0656161	CIHD158	0.992037	0.998574	-0.000700344
unclassified Firmicutes_CAG00704	unclassified Firmicutes	unclassified Firmicutes	unclassified Firmicutes	unclassified Firmicutes	unclassified Firmicutes	Firmicutes	Bacteria	0.569234	0.354508	0.151243	0.272005	0.467948	0.061904	0.466955	0.45027	0.60342	0.0214701	HC275	0.805753	0.9391	0.0118717	ACS112	0.130127	0.32451	-0.0516563	HC275	0.952916	0.97178	-0.00257406	HF102	0.0342441	0.101926	0.0582092	HC275	0.487283	0.792923	0.0172172	IHD372	0.21876	0.793414	0.051889	ACS112	0.670471	0.925707	-0.0126963	MMC372	0.290174	0.677596	0.0397978
Prevotella sp. CAG:520_CAG00705	Prevotella sp. CAG:520	Prevotella	Prevotellaceae	Bacteroidales	Bacteroidia	Bacteroidetes	Bacteria	0.941864	0.970555	4.29048	2.46869	1.0897	0.728475	6.37702	0.340949	0.509328	0.0176298	HC275	0.605685	0.886938	-0.0164706	HC275	0.2356	0.457395	-0.0270984	HC275	0.919532	0.96868	0.00298264	HC275	0.302485	0.460662	0.0196856	HC275	0.852674	0.935019	0.00288891	IHD372	0.878194	0.985709	0.00406504	ACS112	0.739356	0.964205	-0.00631102	MMC372	0.480454	0.794219	0.0170823
Ruminococcus sp. CAG:382_CAG00707	Ruminococcus sp. CAG:382	Ruminococcus	Ruminococcaceae	Clostridiales	Clostridia	Firmicutes	Bacteria	1.53623	1.26478	1.19015	1.07786	1.40589	0.678867	1.48176	0.438104	0.592538	0.0231143	HC275	0.843716	0.947029	-0.00983957	HC275	0.123513	0.314303	-0.0554421	HC275	0.664872	0.82903	-0.0197753	HF102	0.293391	0.449332	0.0320848	HC275	0.706163	0.908102	-0.0103303	MMC372	0.946836	0.989412	0.00318827	ACS112	0.205254	0.644959	-0.0429149	MMC372	0.445982	0.778885	0.0327944
Alistipes senegalensis_CAG00708	Alistipes senegalensis	Alistipes	Rikenellaceae	Bacteroidales	Bacteroidia	Bacteroidetes	Bacteria	5.33247	4.63904	3.08048	4.92447	4.1872	5.59108	4.39425	0.430873	0.590426	0.0354995	HC275	0.223839	0.62045	-0.088984	HC275	0.664016	0.798691	-0.0241594	HC275	0.842117	0.921777	0.013238	HC275	0.416162	0.561819	0.0380861	HC275	0.342652	0.686246	-0.0401317	MMC372	0.176987	0.757158	-0.0974813	MMC372	0.543564	0.867086	-0.0325574	MMC372	0.893146	0.974383	-0.00873908
unclassified Firmicutes_CAG00709	unclassified Firmicutes	unclassified Firmicutes	unclassified Firmicutes	unclassified Firmicutes	unclassified Firmicutes	Firmicutes	Bacteria	0.358641	0.303774	0.353018	0.361901	0.559455	0.166311	0.531818	0.357681	0.527833	-0.019934	IHD372	0.00881747	0.207353	0.0974332	ACS112	0.960585	0.973945	-0.00124533	HC275	0.877341	0.944729	0.00453524	HC275	0.37602	0.525515	-0.0197403	MMC269	0.642218	0.875097	0.00965056	IHD372	0.0181993	0.599258	0.0880759	ACS112	0.633805	0.907749	-0.0119167	MMC372	0.622282	0.867593	-0.0148899
Enorma massiliensis_CAG00710	Enorma massiliensis	Enorma	Coriobacteriaceae	Coriobacteriales	Coriobacteriia	Actinobacteria	Bacteria	0.0685457	0.109596	0.0853211	0.0791108	0.0193811	0.116631	0.0631966	0.472051	0.624096	-0.0145095	IHD372	0.92999	0.973497	0.00278075	ACS112	0.396326	0.593268	0.0209714	CIHD158	0.652488	0.826172	-0.0128703	HF102	0.187408	0.324515	-0.0286808	MMC269	0.951262	0.973974	0.00120744	IHD372	0.739138	0.96108	-0.0109995	MMC372	0.752116	0.965766	0.00790734	CIHD158	0.988557	0.998141	-0.000456746
Bacteroides plebeius_CAG00711	Bacteroides plebeius	Bacteroides	Bacteroidaceae	Bacteroidales	Bacteroidia	Bacteroidetes	Bacteria	12.7248	10.7628	6.8341	14.4847	8.53091	18.5152	12.4216	0.686852	0.787288	-0.0144374	IHD372	0.870672	0.959317	-0.00941176	HC275	0.588009	0.737403	0.0238605	CIHD158	0.742702	0.872305	-0.0172012	HF102	0.567236	0.692655	-0.0213807	MMC269	0.779927	0.922234	-0.00952534	MMC372	0.543204	0.924088	-0.0353898	MMC372	0.970204	0.988608	0.00163344	CIHD158	0.877858	0.974383	-0.00806918
Anaerostipes hadrus 2_CAG00713	Anaerostipes hadrus 2	Anaerostipes	Lachnospiraceae	Clostridiales	Clostridia	Firmicutes	Bacteria	2.1236	2.13621	2.31618	1.69846	1.38259	1.71328	1.91549	0.393928	0.56347	0.0377438	HC275	0.987697	0.994518	0.00117647	ACS112	0.608777	0.752201	-0.0279452	HC275	0.195969	0.428062	0.0835546	HC275	0.488374	0.631085	0.0317157	HC275	0.512423	0.814831	-0.0270019	MMC372	0.871673	0.985709	0.0114778	ACS112	0.761093	0.972544	-0.0158518	MMC372	0.233012	0.608838	-0.0746932
Coprococcus eutactus 1_CAG00717	Coprococcus eutactus 1	Coprococcus	Lachnospiraceae	Clostridiales	Clostridia	Firmicutes	Bacteria	3.19287	3.38359	2.61887	2.71248	2.33721	2.27937	3.70971	0.0579977	0.167116	0.050393	HC275	0.259359	0.670472	-0.0518717	HC275	0.134076	0.330208	-0.0507098	HC275	0.235812	0.467223	0.0487436	HC275	0.0455204	0.121764	0.0549829	HC275	0.569212	0.848109	-0.013085	MMC372	0.720945	0.953648	-0.0142675	MMC372	0.64723	0.916257	-0.0134202	MMC372	0.744527	0.935793	-0.0116318
Eubacterium ventriosum_CAG00718	Eubacterium ventriosum	Eubacterium	Eubacteriaceae	Clostridiales	Clostridia	Firmicutes	Bacteria	6.53955	5.6543	7.30068	5.09979	5.29157	6.20342	3.14282	0.0240844	0.0933911	0.107375	HC275	0.716306	0.917728	-0.0283422	HC275	0.283867	0.508454	-0.0629639	HC275	0.000566978	0.0093938	0.240613	HC275	0.263471	0.412168	0.0551333	HC275	0.10429	0.449776	-0.0718202	MMC372	0.952907	0.989557	0.00450343	ACS112	0.605434	0.893521	-0.0289008	MMC372	0.00291188	0.0602297	-0.200542
unclassified Clostridiales_CAG00719	unclassified Clostridiales	unclassified Clostridiales	unclassified Clostridiales	Clostridiales	Clostridia	Firmicutes	Bacteria	1.76166	1.97814	1.59819	1.15453	1.2356	0.764421	1.73256	0.0321069	0.111457	0.0841884	HC275	0.619356	0.892982	-0.0328342	HC275	0.0567144	0.213118	-0.0932503	HC275	0.0619525	0.202526	0.10856	HC275	0.959336	0.976754	0.00215995	HC275	0.0250462	0.236763	-0.0824725	MMC372	0.635269	0.933934	-0.0306074	MMC372	0.0528445	0.409826	-0.0909901	MMC372	0.056562	0.312376	-0.108127
Anaerotruncus colihominis_CAG00720	Anaerotruncus colihominis	Anaerotruncus	Ruminococcaceae	Clostridiales	Clostridia	Firmicutes	Bacteria	0.632152	0.63324	0.708617	0.894299	0.49853	0.641808	1.61088	0.23	0.389025	-0.0544734	IHD372	0.765673	0.92503	-0.0219251	HC275	0.29419	0.515219	0.0585305	CIHD158	0.109521	0.291707	-0.10619	HF102	0.238294	0.384328	-0.055311	MMC269	0.422209	0.771051	0.0339245	IHD372	0.558136	0.924088	-0.0420054	MMC372	0.498148	0.843215	0.0361213	CIHD158	0.169701	0.513902	0.0883347
Acidaminococcus fermentans_CAG00722	Acidaminococcus fermentans	Acidaminococcus	Acidaminococcaceae	Acidaminococcales	Negativicutes	Firmicutes	Bacteria	0.167232	1.58119	2.72898	0.954381	0.20654	0.942047	1.546	0.0410267	0.134723	-0.0346715	IHD372	0.610504	0.888338	-0.0104813	HC275	0.0151584	0.108338	0.050411	CIHD158	0.0560517	0.194579	-0.0433504	HF102	0.00263686	0.0142391	-0.0583459	MMC269	0.656111	0.882357	-0.00846995	MMC372	0.0908193	0.695584	-0.0529252	MMC372	0.796497	0.976386	0.00645952	CIHD158	0.973848	0.997604	0.00100484
unclassified Oscillibacter_CAG00729	unclassified Oscillibacter	Oscillibacter	Oscillospiraceae	Clostridiales	Clostridia	Firmicutes	Bacteria	0.266961	0.348813	0.394228	0.370586	0.414958	0.35811	0.35715	0.0240703	0.0933911	-0.069775	IHD372	0.0409978	0.330803	0.0990909	ACS112	0.250234	0.473187	0.0413948	CIHD158	0.0325822	0.138903	-0.0939326	HF102	0.666097	0.76833	-0.012823	MMC269	0.04652	0.322721	0.0574562	IHD372	0.0713237	0.695584	0.0862825	ACS112	0.401056	0.786884	0.0292906	CIHD158	0.0576642	0.313454	0.0816358
unclassified_CAG00723	unclassified	unclassified	unclassified	unclassified	unclassified	unclassified	unclassified	0.361682	0.460016	0.127124	0.290226	0.629647	0.149799	0.261258	0.288058	0.463282	0.0251665	HC275	0.528679	0.848996	-0.0252941	HC275	0.260571	0.485693	-0.0331258	HC275	0.743075	0.872305	0.0120123	HC275	0.34531	0.497493	0.023363	HC275	0.472137	0.787867	-0.0155715	MMC372	0.672587	0.94348	-0.0159812	MMC372	0.397367	0.786884	-0.0232023	MMC372	0.93679	0.988891	-0.00274048
unclassified Firmicutes_CAG00725	unclassified Firmicutes	unclassified Firmicutes	unclassified Firmicutes	unclassified Firmicutes	unclassified Firmicutes	Firmicutes	Bacteria	0.931748	0.782983	0.404818	0.454588	0.344558	0.386835	0.649802	0.428156	0.588119	-0.0224062	IHD372	0.927568	0.973497	-0.00406417	HC275	0.281986	0.508454	0.037609	CIHD158	0.661502	0.828582	-0.0176915	HF102	0.499902	0.638489	0.0182912	HC275	0.299926	0.646881	0.026823	IHD372	0.999246	0.999246	7.97067e-05	ACS112	0.19855	0.63527	0.0419312	CIHD158	0.557154	0.836704	0.0224719
Eggerthella lenta_CAG00727	Eggerthella lenta	Eggerthella	Eggerthellaceae	Eggerthellales	Coriobacteriia	Actinobacteria	Bacteria	0.955229	0.628088	0.723778	1.07268	0.402124	1.24877	1.29616	0.27632	0.447638	-0.0480648	IHD372	0.472244	0.806769	-0.0509091	HC275	0.893786	0.937511	0.00719801	CIHD158	0.00341279	0.0282719	-0.190725	HF102	0.881857	0.930353	0.00671224	HC275	0.0316339	0.262058	0.0872843	IHD372	0.85766	0.985709	-0.0121951	MMC372	0.365382	0.786884	0.0457735	CIHD158	0.000187256	0.0208222	0.231388
Acinetobacter sp. N54.MGS-139 / Proteobacteria bacterium CAG:139_CAG00731	Acinetobacter sp. N54.MGS-139 / Proteobacteria bacterium CAG:139	Acinetobacter	Moraxellaceae	Pseudomonadales	Gammaproteobacteria	Proteobacteria	Bacteria	2.44703	2.58901	2.75014	1.11983	1.76476	1.16011	0.561004	0.00139953	0.0136035	0.0956616	HC275	0.320371	0.725107	-0.053262	HC275	0.0181828	0.118393	-0.091208	HC275	0.00317451	0.0278125	0.135363	HC275	0.812045	0.880924	0.00820232	HC275	0.000984163	0.0512468	-0.0932768	MMC372	0.341136	0.872589	-0.049737	MMC372	0.016756	0.290286	-0.0890597	MMC372	0.00298157	0.0602297	-0.133461
Ruminococcus faecis_CAG00736	Ruminococcus faecis	Ruminococcus	Ruminococcaceae	Clostridiales	Clostridia	Firmicutes	Bacteria	8.38277	9.89846	8.24221	8.89778	8.48467	8.38659	10.052	0.350332	0.522273	-0.0448725	IHD372	0.765181	0.92503	0.0234225	ACS112	0.402782	0.596038	0.0494645	CIHD158	0.445507	0.67241	-0.0537283	HF102	0.319913	0.477903	-0.0493643	MMC269	0.86082	0.935685	0.00784387	IHD372	0.880629	0.985709	-0.0114778	MMC372	0.862765	0.98128	0.00976352	CIHD158	0.775373	0.949257	0.0194574
unclassified Alistipes_CAG00737	unclassified Alistipes	Alistipes	Rikenellaceae	Bacteroidales	Bacteroidia	Bacteroidetes	Bacteria	0.856231	0.388688	0.275469	0.491759	1.70491	0.171374	0.0904317	0.0796464	0.205894	0.0415122	HC275	0.592479	0.883266	0.0231551	ACS112	0.143419	0.3462	-0.0440847	HC275	0.0123314	0.0702314	0.0867007	HC275	0.0801893	0.17901	0.0428982	HC275	0.866463	0.93578	-0.00337188	MMC372	0.0921444	0.695584	0.0612944	ACS112	0.841225	0.978075	-0.00508594	MMC372	0.0830543	0.354734	-0.049968
unclassified_CAG00740	unclassified	unclassified	unclassified	unclassified	unclassified	unclassified	unclassified	0.904175	0.393807	0.453195	0.207019	0.133303	0.282989	0.138715	0.0310404	0.109316	0.0645785	HC275	0.252414	0.666702	-0.058984	HC275	0.283038	0.508454	-0.0414695	HC275	0.0167057	0.0854175	0.106762	HC275	0.139136	0.258751	0.0472454	HC275	0.218413	0.58698	-0.0334058	MMC372	0.561898	0.924088	-0.0277778	MMC372	0.803887	0.976386	-0.00881687	MMC372	0.0596218	0.317258	-0.0780427
Dialister invisus_CAG00745	Dialister invisus	Dialister	Veillonellaceae	Veillonellales	Negativicutes	Firmicutes	Bacteria	6.51243	5.4666	6.58683	6.28979	10.61	3.81581	7.04737	0.523383	0.668207	-0.0245905	IHD372	0.0794045	0.46099	0.110695	ACS112	0.361044	0.582303	-0.0417933	HC275	0.231732	0.464393	-0.0677017	HF102	0.557796	0.690048	0.0226111	HC275	0.226006	0.593724	0.0428506	IHD372	0.0331718	0.669316	0.128168	ACS112	0.570706	0.882284	-0.0244645	MMC372	0.101067	0.389829	0.0880911
Firmicutes bacterium CAG:238_CAG00751	Firmicutes bacterium CAG:238	unclassified Firmicutes	unclassified Firmicutes	unclassified Firmicutes	unclassified Firmicutes	Firmicutes	Bacteria	2.50115	1.98045	1.49172	1.97905	2.58393	1.37257	2.51181	0.182806	0.346144	0.0523372	HC275	0.736382	0.923582	-0.0220856	HC275	0.0326909	0.16212	-0.102416	HC275	0.9105	0.96868	-0.00670072	HF102	0.103359	0.215281	0.0659877	HC275	0.41291	0.771051	-0.0297566	MMC372	0.995449	0.996817	0.000398533	ACS112	0.0752833	0.446976	-0.0808553	MMC372	0.583721	0.844925	0.0310283
unclassified Oscillibacter_CAG00961	unclassified Oscillibacter	Oscillibacter	Oscillospiraceae	Clostridiales	Clostridia	Firmicutes	Bacteria	2.56693	3.48891	1.61457	4.98681	7.35064	3.7245	5.2515	0.0481174	0.148634	0.0793159	HC275	0.558162	0.865745	-0.0396791	HC275	0.0164852	0.11382	-0.119004	HC275	0.464928	0.680587	0.0444944	HC275	0.453381	0.59633	0.0319344	HC275	0.0888154	0.41661	-0.0631177	MMC372	0.708181	0.950762	-0.0243105	MMC372	0.0302847	0.349081	-0.101607	MMC372	0.609768	0.865218	-0.0296276
Azospirillum sp. CAG:239_CAG00753	Azospirillum sp. CAG:239	Azospirillum	Rhodospirillaceae	Rhodospirillales	Alphaproteobacteria	Proteobacteria	Bacteria	6.72448	7.82228	12.9475	6.8072	7.53827	6.28035	7.11288	0.302099	0.478762	0.0381038	HC275	0.930311	0.973497	-0.00545455	HC275	0.544643	0.70523	-0.027995	HC275	0.14229	0.344616	0.0796323	HC275	0.603257	0.716245	0.0201504	HC275	0.707547	0.908102	-0.0126736	MMC372	0.736262	0.96108	0.0196875	ACS112	0.960401	0.988608	-0.00215317	MMC372	0.285422	0.677596	-0.0546573
unclassified_CAG00754	unclassified	unclassified	unclassified	unclassified	unclassified	unclassified	unclassified	0.903467	0.517083	0.487294	0.377091	0.379154	0.331941	0.44958	0.000532289	0.00646731	0.106655	HC275	0.0178898	0.274912	-0.126845	HC275	0.00545332	0.0523088	-0.109738	HC275	0.0773856	0.229735	0.0861696	HC275	0.0618113	0.14697	0.0631032	HC275	0.0484911	0.322721	-0.0535476	MMC372	0.115819	0.729966	-0.0752431	MMC372	0.108239	0.508586	-0.0563166	MMC372	0.456306	0.778885	-0.032429
unclassified Faecalibacterium_CAG00755	unclassified Faecalibacterium	Faecalibacterium	Ruminococcaceae	Clostridiales	Clostridia	Firmicutes	Bacteria	32.1422	31.2163	28.1045	32.234	38.7514	28.1932	33.8831	0.164523	0.325917	0.0668107	HC275	0.52873	0.848996	0.0493583	ACS112	0.0894081	0.259675	-0.100423	HC275	0.154023	0.362203	0.100429	HC275	0.0273562	0.0878262	0.10946	HC275	0.873052	0.937342	-0.00714624	MMC372	0.154741	0.742147	0.108361	ACS112	0.473523	0.82435	-0.0403905	MMC372	0.548444	0.835363	-0.0408636
Coprobacter secundus == Gabonia massiliensis_CAG00756	Coprobacter secundus == Gabonia massiliensis	Coprobacter	Barnesiellaceae	Bacteroidales	Bacteroidia	Bacteroidetes	Bacteria	2.62991	2.46241	2.50538	1.69999	1.76833	1.56234	1.87358	7.22775e-05	0.00195149	0.176274	HC275	0.0337323	0.310743	-0.156791	HC275	0.00263919	0.0321186	-0.166426	HC275	0.00171574	0.0178682	0.207314	HC275	0.159662	0.28479	0.0659057	HC275	0.000644348	0.0427027	-0.14093	MMC372	0.0856284	0.695584	-0.122987	MMC372	0.013187	0.286612	-0.130527	MMC372	0.00706126	0.0817088	-0.171706
Cryptobacterium sp. CAG:338_CAG00998	Cryptobacterium sp. CAG:338	Cryptobacterium	Eggerthellaceae	Eggerthellales	Coriobacteriia	Actinobacteria	Bacteria	0.24279	0.352918	0.496919	0.233238	0.169202	0.300474	0.171867	0.43746	0.592538	-0.019646	IHD372	0.390275	0.775745	-0.0325134	HC275	0.0753012	0.240766	0.0575841	CIHD158	0.93879	0.96868	0.00273749	HC275	0.330823	0.484276	-0.0255639	MMC269	0.890537	0.943404	-0.00339871	MMC372	0.174924	0.757158	-0.055157	MMC372	0.29022	0.724444	0.0342651	CIHD158	0.488278	0.801138	-0.0256387
Bacteroides sp. CAG:709_CAG00757	Bacteroides sp. CAG:709	Bacteroides	Bacteroidaceae	Bacteroidales	Bacteroidia	Bacteroidetes	Bacteria	3.15145	2.05275	0.0929197	4.11638	0.759229	7.98279	0.338745	0.954649	0.973342	-0.00112811	IHD372	0.389607	0.775745	0.0286631	ACS112	0.662323	0.798612	0.0108095	CIHD158	0.177109	0.396667	0.0357916	HC275	0.112372	0.227335	0.0281613	HC275	0.267355	0.625856	0.0186124	IHD372	0.102872	0.729966	0.0461502	ACS112	0.180247	0.61402	0.028214	CIHD158	0.416906	0.764487	-0.0181785
unclassified_CAG00759	unclassified	unclassified	unclassified	unclassified	unclassified	unclassified	unclassified	0.151689	0.200067	0.117653	0.259547	0.324109	0.0728266	0.516524	0.138678	0.294902	-0.0309991	IHD372	0.109431	0.472041	0.052139	ACS112	0.357336	0.579624	0.0223412	CIHD158	0.308577	0.550608	-0.0290501	HF102	0.412133	0.558448	-0.0166781	MMC269	0.260804	0.624982	0.0222795	IHD372	0.189315	0.76145	0.0432409	ACS112	0.571049	0.882284	0.0136058	CIHD158	0.477578	0.791261	0.0204927
Candidatus Gastranaerophilales bacterium x14_CAG00761	Candidatus Gastranaerophilales bacterium x14	Candidatus Gastranaerophilales	Candidatus Gastranaerophilales	Candidatus Gastranaerophilales	Candidatus Melainabacteria	Candidatus Melainabacteria	Bacteria	8.83335	6.62641	5.67135	6.69249	6.82481	8.00752	4.43415	8.84529e-05	0.00201507	0.162292	HC275	0.136489	0.526458	-0.105027	HC275	0.00293786	0.0351099	-0.155019	HC275	0.000462347	0.00802502	0.217978	HC275	0.00177321	0.0101785	0.136596	HC275	0.0214337	0.236763	-0.0866851	MMC372	0.65256	0.936449	-0.0298502	MMC372	0.103378	0.502418	-0.0786279	MMC372	0.0138273	0.129082	-0.143327
unclassified Firmicutes_CAG00763	unclassified Firmicutes	unclassified Firmicutes	unclassified Firmicutes	unclassified Firmicutes	unclassified Firmicutes	Firmicutes	Bacteria	0.376318	1.62253	0.898801	1.45473	0.711701	1.35595	2.18449	0.70599	0.797932	-0.00853285	IHD372	0.366328	0.770444	-0.0313369	HC275	0.417269	0.608378	0.0230137	CIHD158	0.646156	0.826172	-0.01524	HF102	0.820377	0.88864	-0.00524949	MMC269	0.746062	0.915657	0.00678848	IHD372	0.346455	0.873167	-0.0320022	MMC372	0.439431	0.818076	0.0207521	CIHD158	0.671925	0.896104	0.0135197
unclassified Lachnoclostridium_CAG00764	unclassified Lachnoclostridium	Lachnoclostridium	Lachnospiraceae	Clostridiales	Clostridia	Firmicutes	Bacteria	4.91082	4.30811	4.93823	2.69204	3.13749	2.60028	2.50224	1.36119e-08	1.98462e-06	0.269403	HC275	0.00451246	0.151119	-0.221176	HC275	1.84231e-05	0.00149227	-0.250884	HC275	1.43751e-06	0.000130993	0.336629	HC275	0.0141128	0.0547246	0.120834	HC275	0.000145747	0.0265624	-0.166787	MMC372	0.143605	0.742147	-0.110155	MMC372	0.00593888	0.216472	-0.152745	MMC372	0.000511036	0.0288247	-0.233093
unclassified Coriobacteriia_CAG00770	unclassified Coriobacteriia	unclassified Coriobacteriia	unclassified Coriobacteriia	unclassified Coriobacteriia	Coriobacteriia	Actinobacteria	Bacteria	0.478175	0.298889	0.184906	0.43739	0.247391	0.500177	0.47956	0.633413	0.756981	0.0167417	HC275	0.787417	0.934898	0.0157754	ACS112	0.931815	0.9581	-0.0037609	HC275	0.216476	0.448078	0.0628805	HC275	0.159779	0.28479	0.0499932	HC275	0.852932	0.935019	0.00598353	IHD372	0.469028	0.919766	0.040212	ACS112	0.633191	0.907749	0.0195456	CIHD158	0.380837	0.748329	-0.0424165
Firmicutes bacterium CAG:176_63_11_CAG00773	Firmicutes bacterium CAG:176_63_11	unclassified Firmicutes	unclassified Firmicutes	unclassified Firmicutes	unclassified Firmicutes	Firmicutes	Bacteria	12.0231	10.3753	6.49853	14.173	24.7774	8.38051	15.573	0.0850761	0.213864	0.0771197	HC275	0.37731	0.775745	0.0657219	ACS112	0.020444	0.12848	-0.127771	HC275	0.118332	0.30268	0.103166	HC275	0.0194809	0.0699585	0.107861	HC275	0.417405	0.771051	-0.0335489	MMC372	0.119036	0.729966	0.11143	ACS112	0.102798	0.502418	-0.0849761	MMC372	0.342687	0.72439	-0.0599555
unclassified Clostridiales_CAG00774	unclassified Clostridiales	unclassified Clostridiales	unclassified Clostridiales	Clostridiales	Clostridia	Firmicutes	Bacteria	0.243596	0.122332	0.0945473	0.314212	0.201138	0.0986724	0.754187	0.00026362	0.00408892	0.121584	HC275	0.0822918	0.465044	-0.101818	HC275	0.000535201	0.0151342	-0.146326	HC275	0.0673157	0.211962	0.0960981	HC275	1.0787e-05	0.000212533	0.149843	HC275	0.801179	0.929814	-0.00684215	MMC372	0.833782	0.985709	0.00988363	ACS112	0.390689	0.786884	-0.0290864	MMC372	0.689995	0.903063	0.0168692
Firmicutes bacterium CAG:102_CAG00775	Firmicutes bacterium CAG:102	unclassified Firmicutes	unclassified Firmicutes	unclassified Firmicutes	unclassified Firmicutes	Firmicutes	Bacteria	11.9315	11.1839	8.36012	12.5328	16.4817	12.0064	10.3791	0.777962	0.847734	0.0131653	HC275	0.39179	0.775745	0.0653476	ACS112	0.73715	0.840974	-0.0193275	HC275	0.356865	0.59507	0.0630439	HC275	0.0303681	0.0943446	0.103404	HC275	0.207271	0.57893	0.0541558	IHD372	0.0891084	0.695584	0.124103	ACS112	0.341704	0.778752	0.0514534	CIHD158	0.937344	0.988891	0.00514601
Olsenella sp. Marseille-P2912_CAG00777	Olsenella sp. Marseille-P2912	Olsenella	Atopobiaceae	Coriobacteriales	Coriobacteriia	Actinobacteria	Bacteria	0.105071	0.0301974	0.0143607	0.0752733	0.0206419	0.0492686	0.159674	0.0878878	0.217926	-0.0330393	IHD372	0.508555	0.834993	0.0183957	ACS112	0.315625	0.541575	0.0219178	CIHD158	0.024943	0.115818	-0.0624719	HF102	0.117823	0.229991	-0.0308407	MMC269	0.550351	0.835581	0.0116003	IHD372	0.897392	0.985709	-0.00414475	MMC372	0.986845	0.995035	0.00040836	CIHD158	0.164213	0.50725	0.0419902
Firmicutes bacterium CAG:65 / Clostridium sp. 2789STDY5608883_CAG00792	Firmicutes bacterium CAG:65 / Clostridium sp. 2789STDY5608883	unclassified Clostridiales	unclassified Clostridiales	Clostridiales	Clostridia	Firmicutes	Bacteria	55.3546	42.0352	29.4029	50.5974	46.8451	53.0213	49.4881	0.488945	0.634548	-0.0333033	IHD372	0.755948	0.923582	-0.024385	HC275	0.0969875	0.264215	0.0982316	CIHD158	0.679738	0.842737	0.0291318	HC275	0.114669	0.228311	0.0783322	HC275	0.237966	0.60235	0.0528321	IHD372	0.917957	0.988595	-0.00789096	MMC372	0.0387833	0.387746	0.116698	CIHD158	0.935571	0.988891	-0.00554185
Firmicutes bacterium CAG:41 / Clostridium sp. 2789STDY5834935 & sp. 2789STDY5608853_CAG00780	Firmicutes bacterium CAG:41 / Clostridium sp. 2789STDY5834935 & sp. 2789STDY5608853	unclassified Firmicutes	unclassified Firmicutes	unclassified Firmicutes	unclassified Firmicutes	Firmicutes	Bacteria	17.2903	13.2264	12.9504	12.8379	13.6016	13.7513	10.756	0.0038745	0.0282451	0.13901	HC275	0.107185	0.4716	-0.126203	HC275	0.0521423	0.203271	-0.114969	HC275	0.00760337	0.0490518	0.188233	HC275	0.000776514	0.00558434	0.16704	HC275	0.573345	0.848109	-0.025231	MMC372	0.811274	0.98524	-0.0182528	MMC372	0.976673	0.988608	-0.00167056	MMC372	0.310738	0.69916	-0.0692123
Eubacterium rectale_CAG00782	Eubacterium rectale	unclassified Lachnospiraceae	Lachnospiraceae	Clostridiales	Clostridia	Firmicutes	Bacteria	82.5665	89.3448	107.487	82.9537	64.0868	85.5361	93.1323	0.988856	0.992273	0.000684068	HC275	0.526688	0.848996	-0.0496257	HC275	0.581138	0.732519	0.0326775	CIHD158	0.798714	0.897996	0.0180184	HC275	0.610943	0.72197	0.0252905	HC275	0.945852	0.973907	0.0030499	IHD372	0.567865	0.924088	-0.0435996	MMC372	0.56187	0.882284	0.0327802	CIHD158	0.882905	0.974383	-0.0100789
Clostridium sp. CAG:571_CAG00786	Clostridium sp. CAG:571	unclassified Clostridiales	unclassified Clostridiales	Clostridiales	Clostridia	Firmicutes	Bacteria	1.66703	0.757615	1.19393	0.819196	0.939732	0.886535	0.616637	0.00980373	0.0517893	0.0648185	HC275	0.468333	0.806769	-0.0330481	HC275	0.0258002	0.146888	-0.0714819	HC275	0.0457936	0.170324	0.0781614	HC275	0.0346898	0.102384	0.0563773	HC275	0.209345	0.580419	-0.0271808	MMC372	0.892245	0.985709	0.0053802	ACS112	0.217666	0.649052	-0.0341352	MMC372	0.229465	0.603898	-0.0406504
Dialister sp. CAG:486_CAG00787	Dialister sp. CAG:486	Dialister	Veillonellaceae	Veillonellales	Negativicutes	Firmicutes	Bacteria	1.6237	2.88193	2.16305	4.13764	3.4875	3.97698	4.89794	0.0997282	0.239151	-0.0451845	IHD372	0.0711035	0.431974	0.0788235	ACS112	0.22044	0.44639	0.0400498	CIHD158	0.461631	0.679857	-0.027906	HF102	0.683411	0.780888	-0.0108134	MMC269	0.143618	0.499292	0.0372517	IHD372	0.104779	0.729966	0.069026	ACS112	0.299925	0.731001	0.032409	CIHD158	0.571857	0.840543	0.020919
unclassified Eubacterium_CAG00790	unclassified Eubacterium	Eubacterium	Eubacteriaceae	Clostridiales	Clostridia	Firmicutes	Bacteria	0.268368	0.335441	0.242182	0.380338	0.188791	0.519601	0.298236	0.319871	0.496141	0.0330393	HC275	0.62944	0.894468	-0.0269519	HC275	0.755785	0.850258	-0.0130511	HC275	0.148641	0.354114	0.0704801	HC275	0.978833	0.991068	-0.000956938	MMC269	0.188244	0.555587	-0.0411334	MMC372	0.513382	0.924088	-0.035868	MMC372	0.602896	0.893521	-0.021012	MMC372	0.103325	0.394366	-0.0781645
Clostridium sp. 29_15 & CAG:265_CAG00791	Clostridium sp. 29_15 & CAG:265	unclassified Clostridiales	unclassified Clostridiales	Clostridiales	Clostridia	Firmicutes	Bacteria	1.03063	0.942991	0.506875	0.230566	0.349175	0.251469	0.105651	8.60535e-06	0.000448093	0.166613	HC275	0.0175114	0.274912	-0.154652	HC275	0.00235676	0.029622	-0.146202	HC275	0.000260661	0.00575825	0.209234	HC275	0.00055277	0.00452774	0.136678	HC275	0.00186675	0.0655997	-0.104546	MMC372	0.127161	0.729966	-0.0912641	MMC372	0.0504884	0.404462	-0.0854958	MMC372	0.00541831	0.069172	-0.145946
Firmicutes bacterium CAG:536_CAG00794	Firmicutes bacterium CAG:536	unclassified Erysipelotrichales	unclassified Erysipelotrichales	Erysipelotrichales	Erysipelotrichia	Firmicutes	Bacteria	0.404271	0.439225	0.056887	0.522789	0.304061	0.497361	0.73162	0.181488	0.344543	-0.0251185	IHD372	0.258179	0.670472	0.0324064	ACS112	0.0802859	0.243592	0.040797	CIHD158	0.794169	0.897596	0.00616956	HC275	0.88043	0.930353	0.00251538	HC275	0.158381	0.506203	0.0243366	IHD372	0.257352	0.825214	0.0313247	ACS112	0.0660625	0.428364	0.0401307	CIHD158	0.764568	0.943096	-0.00691209
Eubacterium sp. CAG:202_CAG00796	Eubacterium sp. CAG:202	Eubacterium	Eubacteriaceae	Clostridiales	Clostridia	Firmicutes	Bacteria	8.76508	7.25903	3.52725	5.9851	5.31873	7.8728	3.39756	0.00522897	0.0331471	0.104086	HC275	0.160315	0.534946	-0.0891979	HC275	0.0467855	0.194895	-0.0934994	HC275	0.0181569	0.0906599	0.132829	HC275	0.445314	0.591318	0.0311141	HC275	0.00892317	0.149025	-0.0913091	MMC372	0.215515	0.789498	-0.0765981	MMC372	0.0704273	0.428364	-0.0814864	MMC372	0.0297325	0.206428	-0.118663
Firmicutes bacterium CAG:341_CAG00797	Firmicutes bacterium CAG:341	unclassified Firmicutes	unclassified Firmicutes	unclassified Firmicutes	unclassified Firmicutes	Firmicutes	Bacteria	1.7019	0.965268	0.665718	1.15782	1.08623	1.43039	0.765389	0.109983	0.255342	0.0492169	HC275	0.638912	0.897431	-0.0247059	HC275	0.129057	0.323309	-0.0582814	HC275	0.253846	0.487445	0.0530746	HC275	0.051748	0.131444	0.061244	HC275	0.896673	0.946406	-0.00353287	MMC372	0.634835	0.933934	0.0223179	ACS112	0.69685	0.943987	-0.0132903	MMC372	0.861097	0.973105	-0.00727749
Dorea longicatena 1_CAG00799	Dorea longicatena 1	Dorea	Lachnospiraceae	Clostridiales	Clostridia	Firmicutes	Bacteria	11.2754	11.9786	13.6886	11.4606	10.6791	10.7252	13.2642	0.32881	0.501588	-0.0469367	IHD372	0.370954	0.770444	0.0700535	ACS112	0.447891	0.635316	0.0448817	CIHD158	0.643192	0.826172	-0.0326456	HF102	0.43552	0.58149	-0.038715	MMC269	0.811258	0.931005	0.0106881	IHD372	0.714658	0.953648	0.0278973	ACS112	0.872173	0.98128	0.0090953	CIHD158	0.998574	0.998574	0.000152249
unclassified Clostridiales_CAG00800	unclassified Clostridiales	unclassified Clostridiales	unclassified Clostridiales	Clostridiales	Clostridia	Firmicutes	Bacteria	2.02405	1.841	1.87179	1.5178	1.85417	1.51366	1.26759	0.0843047	0.213396	0.0579298	HC275	0.899065	0.965281	0.00737968	ACS112	0.0672855	0.227088	-0.0763138	HC275	0.121176	0.307796	0.0776711	HC275	0.306733	0.462957	0.036473	HC275	0.294816	0.639748	-0.0321626	MMC372	0.531767	0.924088	0.0340348	ACS112	0.19384	0.630845	-0.0505067	MMC372	0.264361	0.652748	-0.0526476
unclassified_CAG00803	unclassified	unclassified	unclassified	unclassified	unclassified	unclassified	unclassified	1.37962	0.71383	0.819835	1.28984	0.409204	1.33562	1.88761	0.546165	0.688848	0.0168737	HC275	0.272814	0.685797	-0.0499465	HC275	0.818976	0.892426	-0.00801993	HC275	0.885267	0.950674	0.0061287	HC275	0.0380432	0.109506	0.0562133	HC275	0.287505	0.638504	0.0254277	IHD372	0.86468	0.985709	-0.00661565	MMC372	0.274242	0.710884	0.0325946	CIHD158	0.288888	0.677596	0.0381535
Flavonifractor sp. 2789STDY5834931_CAG00805	Flavonifractor sp. 2789STDY5834931	Flavonifractor	unclassified Clostridiales	Clostridiales	Clostridia	Firmicutes	Bacteria	0.814606	1.53891	2.11071	1.10512	0.905139	0.975776	1.4701	0.73394	0.81792	-0.010429	IHD372	0.494592	0.823191	-0.0331551	HC275	0.738601	0.841312	0.0126027	CIHD158	0.378457	0.614465	-0.0401634	HF102	0.0568612	0.139568	-0.0640875	MMC269	0.37926	0.73143	-0.0262148	MMC372	0.185657	0.76145	-0.0674319	MMC372	0.520673	0.851104	-0.0244645	MMC372	0.959454	0.996825	0.00240553
Faecalitalea sp. UBA637_CAG00807	Faecalitalea sp. UBA637	Faecalitalea	Erysipelotrichaceae	Erysipelotrichales	Erysipelotrichia	Firmicutes	Bacteria	2.79433	2.95277	3.26392	3.51563	3.12581	4.4777	2.23525	0.734893	0.81792	-0.0140294	IHD372	0.332891	0.730297	0.0658824	ACS112	0.662772	0.798612	0.0222167	CIHD158	0.517859	0.728802	0.0390194	HC275	0.880104	0.930353	0.00642515	HC275	0.647392	0.877229	0.0175213	IHD372	0.318521	0.860006	0.0653595	ACS112	0.58093	0.885979	0.0266177	CIHD158	0.557802	0.836704	-0.0339515
unclassified Firmicutes_CAG00808	unclassified Firmicutes	unclassified Firmicutes	unclassified Firmicutes	unclassified Firmicutes	unclassified Firmicutes	Firmicutes	Bacteria	0.428782	0.458379	0.499398	0.637306	0.193306	0.830039	0.660375	0.199095	0.36285	-0.0443804	IHD372	0.0742969	0.447623	-0.0932086	HC275	0.0120407	0.0933798	0.109664	CIHD158	0.392695	0.627796	-0.0424106	HF102	0.676122	0.777434	-0.0145591	MMC269	0.12038	0.477399	0.0492545	IHD372	0.0891537	0.695584	-0.0856847	MMC372	0.00525758	0.212932	0.113821	CIHD158	0.324931	0.709406	0.0464359
unclassified Firmicutes_CAG00811	unclassified Firmicutes	unclassified Firmicutes	unclassified Firmicutes	unclassified Firmicutes	unclassified Firmicutes	Firmicutes	Bacteria	2.65895	1.5463	0.996173	1.48075	1.99169	1.28373	1.41358	0.00991574	0.0520041	0.0925413	HC275	0.292924	0.695576	-0.0642781	HC275	0.0042346	0.0453974	-0.127273	HC275	0.301241	0.543576	0.0571604	HC275	0.0210912	0.0739207	0.0866302	HC275	0.304799	0.651609	-0.0329944	MMC372	0.915421	0.988595	-0.005978	MMC372	0.0909445	0.465615	-0.0682333	MMC372	0.934562	0.988891	0.00417161
Catenibacterium sp. CAG:290_CAG00812	Catenibacterium sp. CAG:290	Catenibacterium	Erysipelotrichaceae	Erysipelotrichales	Erysipelotrichia	Firmicutes	Bacteria	0.714859	0.931738	1.54878	1.99112	0.738441	2.07635	2.80843	0.000472277	0.00583542	-0.121548	IHD372	0.0889868	0.47029	0.0888235	ACS112	0.00189877	0.0282091	0.128319	CIHD158	0.00498235	0.0353435	-0.135444	HF102	0.0521616	0.131577	-0.0661244	MMC269	0.0227924	0.236763	0.0756393	IHD372	0.487545	0.919766	0.037781	ACS112	0.0416223	0.387746	0.0839366	CIHD158	0.0653271	0.33287	0.0909534
Eubacterium sp. CAG:192_CAG00814	Eubacterium sp. CAG:192	Eubacterium	Eubacteriaceae	Clostridiales	Clostridia	Firmicutes	Bacteria	1.30136	1.14065	0.995224	0.810856	0.723101	0.792686	0.907714	0.196816	0.360377	0.0484488	HC275	0.471278	0.806769	-0.0450267	HC275	0.226074	0.450994	-0.0560897	HC275	0.492071	0.704754	0.0385291	HC275	0.913199	0.948322	-0.00440191	MMC269	0.200648	0.572615	-0.0451224	MMC372	0.488096	0.919766	-0.0425634	MMC372	0.23756	0.669463	-0.052827	MMC372	0.529468	0.826514	-0.0344387
Lactococcus lactis subsp. cremoris_CAG00815	Lactococcus lactis subsp. cremoris	Lactococcus	Streptococcaceae	Lactobacillales	Bacilli	Firmicutes	Bacteria	0.01937	0.0146167	0.0173697	0.0155193	0.0038643	0.0195041	0.0178873	0.334096	0.502649	0.019982	HC275	0.163331	0.538904	-0.0473797	HC275	0.769734	0.85932	-0.00787049	HC275	0.548745	0.753361	0.0189173	HC275	0.275868	0.429717	0.0231032	HC275	0.846833	0.935019	-0.00351499	MMC372	0.305093	0.851479	-0.0309262	MMC372	0.708024	0.950552	0.00887255	CIHD158	0.918179	0.981152	-0.00289273
Massiliomicrobiota sp. An80 & An105 & An134 & An142_CAG00816	Massiliomicrobiota sp. An80 & An105 & An134 & An142	Massiliomicrobiota	Erysipelotrichaceae	Erysipelotrichales	Erysipelotrichia	Firmicutes	Bacteria	0.0142588	0.0256658	0.0266185	0.0455622	0.0215599	0.0376462	0.0768867	0.0198376	0.081704	-0.0520972	IHD372	0.458839	0.806769	0.0230481	ACS112	0.294714	0.515219	0.0254296	CIHD158	0.00036488	0.00687595	-0.118039	HF102	0.193391	0.332506	-0.0275735	MMC269	0.199783	0.572615	0.0282004	IHD372	0.985441	0.990878	-0.000677507	MMC372	0.965726	0.988608	0.00113227	CIHD158	0.00614162	0.0758855	0.0946683
unclassified Clostridiales_CAG00817	unclassified Clostridiales	unclassified Clostridiales	unclassified Clostridiales	Clostridiales	Clostridia	Firmicutes	Bacteria	1.56464	1.11018	0.921493	1.33848	1.41845	0.942784	1.9265	0.490824	0.635543	-0.0245305	IHD372	0.803379	0.9391	0.0142246	ACS112	0.853907	0.910085	0.00797011	CIHD158	0.252675	0.487445	-0.059571	HF102	0.145542	0.268128	0.0503213	HC275	0.117266	0.475345	0.0507571	IHD372	0.45548	0.919766	0.0400925	ACS112	0.386033	0.786884	0.0347477	CIHD158	0.0807947	0.354734	0.0851679
Coprobacillus sp. 8_1_38FAA / Clostridium sp. 2789STDY5608874_CAG00818	Coprobacillus sp. 8_1_38FAA / Clostridium sp. 2789STDY5608874	Coprobacillus	Erysipelotrichaceae	Erysipelotrichales	Erysipelotrichia	Firmicutes	Bacteria	2.05781	1.24661	0.947017	1.71952	1.39825	2.24381	1.10491	0.000165968	0.00302477	0.16102	HC275	0.496413	0.82381	-0.0495187	HC275	0.000139593	0.00544531	-0.202939	HC275	0.0057948	0.0394805	0.177446	HC275	0.000850378	0.00590405	0.149556	HC275	0.0583837	0.34585	-0.0736358	MMC372	0.542116	0.924088	0.0417264	ACS112	0.0187153	0.290286	-0.116011	MMC372	0.125129	0.427001	-0.0922627
Prevotella sp. CAG:604_CAG00820	Prevotella sp. CAG:604	Prevotella	Prevotellaceae	Bacteroidales	Bacteroidia	Bacteroidetes	Bacteria	6.00916	13.8762	8.48815	12.0171	4.62015	12.7935	16.395	0.682599	0.785839	-0.00886889	IHD372	0.480218	0.80945	-0.0235294	HC275	0.288745	0.510911	0.0292902	CIHD158	0.997891	0.998237	-0.000122574	HF102	0.223564	0.369565	-0.0289815	MMC269	0.444282	0.784218	-0.0166984	MMC372	0.187456	0.76145	-0.049179	MMC372	0.896796	0.984778	0.00374949	CIHD158	0.452465	0.778885	-0.0254255
unclassified_CAG00823	unclassified	unclassified	unclassified	unclassified	unclassified	unclassified	unclassified	0.276799	0.216333	0.0628214	0.0894761	0.138979	0.0791968	0.0685164	0.118193	0.262367	0.0345875	HC275	0.605669	0.886938	-0.0201604	HC275	0.0930845	0.264041	-0.0463512	HC275	0.448056	0.674674	0.0263126	HC275	0.712883	0.803233	0.00911825	HC275	0.15128	0.501661	-0.0295241	MMC372	0.690072	0.94348	-0.0149051	MMC372	0.114286	0.514287	-0.04143	MMC372	0.522443	0.825496	-0.0211626
unclassified_CAG00824	unclassified	unclassified	unclassified	unclassified	unclassified	unclassified	unclassified	2.13156	1.45339	1.04184	1.04582	1.05379	0.963849	1.1742	2.33399e-05	0.000863127	0.190735	HC275	0.00836371	0.207353	-0.196791	HC275	0.000654023	0.0156629	-0.191308	HC275	0.00578284	0.0394805	0.185169	HC275	3.32742e-06	8.98404e-05	0.215899	HC275	0.306316	0.652937	-0.0418668	MMC372	0.439321	0.917737	-0.0541208	MMC372	0.461882	0.820561	-0.0381817	MMC372	0.538365	0.835039	-0.0385494
unclassified_CAG00825	unclassified	unclassified	unclassified	unclassified	unclassified	unclassified	unclassified	1.04405	0.941383	0.41115	1.23205	0.811512	1.04404	1.86178	0.364927	0.532064	-0.0267387	IHD372	0.188072	0.561822	-0.0581283	HC275	0.0583384	0.215882	0.070934	CIHD158	0.648956	0.826172	-0.0190807	HF102	0.44156	0.588452	-0.0233766	MMC269	0.639381	0.874056	0.0131119	IHD372	0.108629	0.729966	-0.0727323	MMC372	0.111222	0.508586	0.0579129	CIHD158	0.901801	0.9761	0.00520691
Alistipes sp. CAG:514_CAG00827	Alistipes sp. CAG:514	Alistipes	Rikenellaceae	Bacteroidales	Bacteroidia	Bacteroidetes	Bacteria	2.11973	2.49655	1.23691	3.21972	3.09059	4.051	1.95472	0.82129	0.883069	0.00432043	HC275	0.689403	0.917085	-0.0124599	HC275	0.858135	0.911925	0.00435866	CIHD158	0.658702	0.827658	0.0123391	HC275	0.921216	0.952577	-0.00202324	MMC269	0.536633	0.830584	-0.0113589	MMC372	0.546197	0.924088	-0.0192492	MMC372	0.90881	0.984778	-0.00276571	MMC372	0.493744	0.801138	-0.0194269
unclassified Oscillibacter_CAG00828	unclassified Oscillibacter	Oscillibacter	Oscillospiraceae	Clostridiales	Clostridia	Firmicutes	Bacteria	1.97761	2.16792	0.921208	2.6344	1.35395	3.16416	2.74367	0.73665	0.818624	-0.0130693	IHD372	0.534223	0.850731	0.0395187	ACS112	0.148032	0.353822	-0.0666002	HC275	0.0341254	0.14149	-0.123555	HF102	0.768754	0.844008	0.0116473	HC275	0.421123	0.771051	0.028737	IHD372	0.354662	0.877219	0.0561932	ACS112	0.245643	0.675751	-0.0504882	MMC372	0.0127292	0.123555	0.137724
Ruminococcus sp. A254.MGS-254 & CAG:254_CAG00830	Ruminococcus sp. A254.MGS-254 & CAG:254	Ruminococcus	Ruminococcaceae	Clostridiales	Clostridia	Firmicutes	Bacteria	3.71594	3.21095	2.31724	2.78819	2.72941	2.97265	2.53052	0.159498	0.320504	0.0578218	HC275	0.566442	0.86934	0.0396257	ACS112	0.204308	0.429553	-0.0642341	HC275	0.0429664	0.162242	0.121757	HC275	0.244967	0.39335	0.0496651	HC275	0.304216	0.651609	-0.0392462	MMC372	0.388111	0.878674	0.0575881	ACS112	0.358826	0.783637	-0.0442328	MMC372	0.0706661	0.345742	-0.105052
unclassified Clostridiales_CAG00831	unclassified Clostridiales	unclassified Clostridiales	unclassified Clostridiales	Clostridiales	Clostridia	Firmicutes	Bacteria	3.83353	2.76641	2.29651	2.30069	2.80422	1.56595	3.12129	0.000778057	0.00863292	0.147099	HC275	0.034527	0.310743	-0.153155	HC275	0.00317205	0.0367051	-0.160399	HC275	0.0643868	0.20769	0.120654	HC275	0.000622036	0.00477331	0.155051	HC275	0.140583	0.499292	-0.0593254	MMC372	0.295487	0.84885	-0.0723737	MMC372	0.178521	0.61402	-0.0686788	MMC372	0.583218	0.844925	-0.0340124
unclassified_CAG00835	unclassified	unclassified	unclassified	unclassified	unclassified	unclassified	unclassified	0.473574	0.409433	0.217559	0.322364	0.415643	0.268444	0.339545	0.129222	0.279534	0.0411281	HC275	0.637053	0.896548	-0.022139	HC275	0.194467	0.419428	-0.0442839	HC275	0.219713	0.451185	0.0504597	HC275	0.0269273	0.0868916	0.0603964	HC275	0.814789	0.931005	-0.00553633	MMC372	0.7463	0.967373	0.013311	ACS112	0.775869	0.976386	-0.00850132	MMC372	0.675607	0.896104	-0.0150726
Clostridium sp. CAG:302_CAG00837	Clostridium sp. CAG:302	unclassified Clostridiales	unclassified Clostridiales	Clostridiales	Clostridia	Firmicutes	Bacteria	2.13722	1.82346	1.01254	2.30693	1.03745	2.80239	2.4641	0.0816169	0.208771	0.0636544	HC275	0.1345	0.521547	-0.0914439	HC275	0.341149	0.562084	-0.0438356	HC275	0.17059	0.387158	0.0749336	HC275	0.0111133	0.0449159	0.0945728	HC275	0.925659	0.961262	0.00303201	IHD372	0.699554	0.946103	-0.0212817	MMC372	0.59522	0.893521	0.021903	CIHD158	0.849624	0.971865	-0.00934807
unclassified_CAG00838	unclassified	unclassified	unclassified	unclassified	unclassified	unclassified	unclassified	1.15886	1.3887	0.482923	0.564077	1.3034	0.146711	0.683872	0.0268788	0.102055	0.05961	HC275	0.981513	0.990676	0.00117647	ACS112	0.000348197	0.011538	-0.11467	HC275	0.716786	0.858586	0.0157303	HC275	0.147066	0.269374	0.0417772	HC275	0.147747	0.500965	-0.0348189	MMC372	0.580832	0.924088	0.0243105	ACS112	0.00226179	0.166318	-0.0886513	MMC372	0.832413	0.962889	0.00831278
Massiliomicrobiota timonensis_CAG00839	Massiliomicrobiota timonensis	Massiliomicrobiota	Erysipelotrichaceae	Erysipelotrichales	Erysipelotrichia	Firmicutes	Bacteria	0.0760006	0.101261	0.128764	0.166161	0.0650179	0.208242	0.174408	0.0253764	0.0968554	-0.0731713	IHD372	0.475081	0.807306	0.035508	ACS112	0.0259926	0.146888	0.0879203	CIHD158	0.0902096	0.254895	-0.0777528	HF102	0.992575	0.995646	0.000300752	HC275	0.0334715	0.27343	0.0646561	IHD372	0.573493	0.924088	0.0276184	ACS112	0.0357981	0.378215	0.0792219	CIHD158	0.122502	0.423795	0.06906
Firmicutes bacterium CAG:345_CAG00841	Firmicutes bacterium CAG:345	unclassified Firmicutes	unclassified Firmicutes	unclassified Firmicutes	unclassified Firmicutes	Firmicutes	Bacteria	7.08428	3.86108	2.17527	4.10276	4.06577	4.01894	4.26853	0.681091	0.785839	0.0133093	HC275	0.372556	0.771573	0.0486631	ACS112	0.216429	0.441167	-0.0480199	HC275	0.93921	0.96868	0.00371808	HC275	0.580542	0.696954	0.0184552	HC275	0.810142	0.931005	-0.00721779	MMC372	0.300425	0.848877	0.05436	ACS112	0.256512	0.693712	-0.0420611	MMC372	0.95069	0.996583	0.00289273
Citrobacter freundii_CAG00843	Citrobacter freundii	Citrobacter	Enterobacteriaceae	Enterobacterales	Gammaproteobacteria	Proteobacteria	Bacteria	0.0555198	0.049309	0.0800696	0.031633	0.00427998	0.0458897	0.0291445	0.676853	0.785643	-0.00680468	IHD372	0.755744	0.923582	-0.00780749	HC275	0.540562	0.702441	0.0123786	CIHD158	0.708436	0.856468	-0.00882533	HF102	0.253515	0.404126	-0.0206562	MMC269	0.707095	0.908102	-0.00612663	MMC372	0.459176	0.919766	-0.0204846	MMC372	0.97748	0.988608	-0.00061254	MMC372	0.868987	0.973105	-0.00420206
unclassified Clostridiales_CAG00849	unclassified Clostridiales	unclassified Clostridiales	unclassified Clostridiales	Clostridiales	Clostridia	Firmicutes	Bacteria	0.646859	0.62956	0.452997	0.668791	0.824941	0.475108	0.867211	0.0650442	0.181168	0.0757156	HC275	0.305003	0.710374	-0.0699465	HC275	0.0352178	0.168907	-0.107397	HC275	0.648254	0.826172	0.0281512	HC275	0.184453	0.320158	0.0570335	HC275	0.177552	0.54157	-0.0510254	MMC372	0.491874	0.919766	-0.0448749	MMC372	0.090376	0.465615	-0.0813379	MMC372	0.918939	0.981152	-0.0059986
unclassified Blautia_CAG00850	unclassified Blautia	Blautia	Lachnospiraceae	Clostridiales	Clostridia	Firmicutes	Bacteria	0.515307	0.408182	0.278896	0.374631	0.253619	0.393957	0.435388	0.112445	0.257774	0.0581698	HC275	0.177195	0.561145	-0.082139	HC275	0.365849	0.583863	-0.0416438	HC275	0.220751	0.452043	0.0669663	HC275	0.473154	0.617047	0.0279426	HC275	0.240979	0.60369	-0.0399438	MMC372	0.268593	0.825214	-0.0652001	MMC372	0.613869	0.89926	-0.02207	MMC372	0.342675	0.72439	-0.049968
unclassified Clostridiales_CAG00851	unclassified Clostridiales	unclassified Clostridiales	unclassified Clostridiales	Clostridiales	Clostridia	Firmicutes	Bacteria	3.67095	2.82436	2.70214	2.72842	1.75545	2.59997	3.68254	0.287799	0.463282	0.0421482	HC275	0.283894	0.6904	-0.0697861	HC275	0.276587	0.508303	-0.0531258	HC275	0.95985	0.977277	0.00302349	HC275	0.227983	0.373482	0.0496104	HC275	0.485573	0.792923	-0.025714	MMC372	0.387851	0.878674	-0.0545991	MMC372	0.423285	0.801337	-0.0372722	MMC372	0.78878	0.957581	0.0153162
Clostridium spiroforme_CAG00852	Clostridium spiroforme	Erysipelatoclostridium	Erysipelotrichaceae	Erysipelotrichales	Erysipelotrichia	Firmicutes	Bacteria	0.465649	0.426723	0.441425	0.610752	0.417573	0.748181	0.532905	0.720667	0.812003	-0.0147495	IHD372	0.966184	0.986482	0.0028877	ACS112	0.84625	0.905898	0.0098132	CIHD158	0.598707	0.797912	-0.0319101	HF102	0.996157	0.996157	-0.000218729	MMC269	0.473878	0.787867	0.0273596	IHD372	0.842322	0.985709	0.0129125	ACS112	0.62646	0.907749	0.0233508	CIHD158	0.440056	0.778885	0.0449743
unclassified Firmicutes_CAG00855	unclassified Firmicutes	unclassified Firmicutes	unclassified Firmicutes	unclassified Firmicutes	unclassified Firmicutes	Firmicutes	Bacteria	1.01716	0.683658	0.330927	0.710269	0.231857	0.679075	1.12697	0.621117	0.74842	0.0148815	HC275	0.882741	0.961364	0.00748663	ACS112	0.467295	0.650042	-0.0267248	HC275	0.779203	0.886909	0.0125434	HC275	0.255536	0.404311	0.0345318	HC275	0.872517	0.937342	0.00438255	IHD372	0.572079	0.924088	0.0265423	ACS112	0.825601	0.97702	-0.00748042	MMC372	0.868035	0.973105	0.00691209
unclassified_CAG00048_1	unclassified	unclassified	unclassified	unclassified	unclassified	unclassified	unclassified	0.478332	0.366665	1.27078	0.649007	1.17875	0.266052	0.872477	0.218044	0.380677	-0.039712	IHD372	0.403528	0.778017	0.0424599	ACS112	0.842266	0.904218	0.00757161	CIHD158	0.0550818	0.194308	-0.0903371	HF102	0.767834	0.844008	0.00921394	HC275	0.0352566	0.276366	0.0612216	IHD372	0.174433	0.757158	0.0641639	ACS112	0.403449	0.786884	0.0291421	CIHD158	0.0103088	0.112166	0.111598
Streptococcus thermophilus_CAG00858	Streptococcus thermophilus	Streptococcus	Streptococcaceae	Lactobacillales	Bacilli	Firmicutes	Bacteria	2.75918	1.92919	1.92777	1.41914	1.36132	1.4452	1.42057	5.62936e-05	0.00157839	0.189487	HC275	0.0197599	0.277019	-0.18016	HC275	0.00340265	0.0381621	-0.170436	HC275	0.00101509	0.0123333	0.227865	HC275	0.00576653	0.0261106	0.134915	HC275	0.0449888	0.318441	-0.0872307	MMC372	0.317264	0.860006	-0.0746055	MMC372	0.211898	0.649052	-0.0687901	MMC372	0.0559276	0.312376	-0.127128
unclassified Clostridiales_CAG00859	unclassified Clostridiales	unclassified Clostridiales	unclassified Clostridiales	Clostridiales	Clostridia	Firmicutes	Bacteria	0.0247021	0.0320216	0.0133036	0.0469736	0.00941502	0.0422965	0.0833426	0.473993	0.624096	-0.0160216	IHD372	0.708928	0.917085	-0.0127273	HC275	0.331752	0.552688	0.0267995	CIHD158	0.526977	0.734544	-0.0203064	HF102	0.338367	0.491374	0.0194668	HC275	0.266586	0.625856	0.0224405	IHD372	0.861842	0.985709	-0.00557947	MMC372	0.195269	0.63267	0.0327802	CIHD158	0.366216	0.73749	0.0268871
Oscillibacter sp. CAG:241_CAG00861	Oscillibacter sp. CAG:241	Oscillibacter	Oscillospiraceae	Clostridiales	Clostridia	Firmicutes	Bacteria	3.56013	3.56859	4.73808	5.74471	5.9244	4.45061	7.73033	0.613775	0.742026	-0.020054	IHD372	0.845701	0.947029	0.0125668	ACS112	0.904641	0.942083	-0.00582814	HC275	0.244735	0.478315	-0.0682329	HF102	0.893922	0.940359	0.00546822	HC275	0.414349	0.771051	0.0300965	IHD372	0.718841	0.953648	0.0225171	ACS112	0.930439	0.988608	0.00404648	CIHD158	0.163818	0.50725	0.0786212
Firmicutes bacterium CAG:129_CAG00862	Firmicutes bacterium CAG:129	unclassified Oscillospiraceae	Oscillospiraceae	Clostridiales	Clostridia	Firmicutes	Bacteria	29.6828	24.2554	19.8565	25.8461	27.3071	22.3093	30.5318	0.00587011	0.0353662	0.132049	HC275	0.101246	0.4716	-0.128075	HC275	0.00193478	0.0282091	-0.182889	HC275	0.462817	0.680033	0.0516854	HC275	1.94077e-07	1.01059e-05	0.256965	HC275	0.438658	0.779955	0.0344075	IHD372	0.600731	0.929793	0.0396142	ACS112	0.815723	0.976386	-0.0130675	MMC372	0.109726	0.410205	0.10831
unclassified Clostridiales_CAG00863	unclassified Clostridiales	unclassified Clostridiales	unclassified Clostridiales	Clostridiales	Clostridia	Firmicutes	Bacteria	3.7805	2.83582	2.37199	2.57815	1.89643	2.7166	2.87189	7.81584e-05	0.00199885	0.18039	HC275	0.0599921	0.406134	-0.14246	HC275	0.00128484	0.0234162	-0.182316	HC275	0.00229578	0.0226165	0.20621	HC275	9.22419e-05	0.00115939	0.185208	HC275	0.121006	0.477399	-0.064978	MMC372	0.805898	0.98524	-0.0177746	MMC372	0.18959	0.629764	-0.0696069	MMC372	0.144889	0.465303	-0.0934503
[Staphylococcus] sp. CAG:324_CAG00891	[Staphylococcus] sp. CAG:324	unclassified Firmicutes	unclassified Firmicutes	unclassified Firmicutes	unclassified Firmicutes	Firmicutes	Bacteria	5.75247	3.399	2.43774	4.44181	7.13251	2.08914	6.24542	0.141322	0.297757	0.0553375	HC275	0.866894	0.959317	0.0106952	ACS112	0.0971325	0.264215	-0.0775592	HC275	0.214564	0.445632	0.0693361	HC275	0.00115909	0.00754441	0.122023	HC275	0.651759	0.87909	0.0151064	IHD372	0.17453	0.757158	0.0781923	ACS112	0.935522	0.988608	-0.00341538	MMC372	0.95763	0.996825	-0.00271003
unclassified Clostridiales_CAG00868	unclassified Clostridiales	unclassified Clostridiales	unclassified Clostridiales	Clostridiales	Clostridia	Firmicutes	Bacteria	1.44205	0.73747	0.661497	0.788539	1.19257	0.857211	0.367186	0.148205	0.306935	0.0478488	HC275	0.472416	0.806769	-0.039893	HC275	0.399286	0.59587	-0.0351681	HC275	0.127751	0.317173	0.0747293	HC275	0.0416667	0.115494	0.0685441	HC275	0.770526	0.916336	-0.0087025	MMC372	0.972048	0.990878	-0.00183325	MMC372	0.905662	0.984778	0.00452909	CIHD158	0.430209	0.778219	-0.0356566
unclassified Roseburia_CAG00869	unclassified Roseburia	Roseburia	Lachnospiraceae	Clostridiales	Clostridia	Firmicutes	Bacteria	8.87808	5.14436	7.27524	6.18034	6.27658	7.04549	4.68756	0.000172181	0.00306147	0.180342	HC275	0.0342019	0.310743	-0.165668	HC275	0.00187526	0.0282091	-0.183661	HC275	0.00824013	0.0509072	0.186108	HC275	5.83862e-11	1.51945e-08	0.323855	HC275	0.176875	0.54157	0.0601125	IHD372	0.323218	0.862714	0.0748844	ACS112	0.441831	0.818076	0.0431563	CIHD158	0.258794	0.643893	0.076642
Firmicutes bacterium CAG:240_CAG00872	Firmicutes bacterium CAG:240	unclassified Firmicutes	unclassified Firmicutes	unclassified Firmicutes	unclassified Firmicutes	Firmicutes	Bacteria	14.9686	10.2028	8.53592	16.1056	22.6514	14.7273	13.3653	0.0444582	0.141005	0.0921212	HC275	0.462707	0.806769	-0.055615	HC275	0.077972	0.242299	-0.10005	HC275	0.114262	0.29643	0.107007	HC275	2.36742e-07	1.15057e-05	0.24164	HC275	0.218562	0.58698	0.0511864	IHD372	0.214721	0.789498	0.0880759	ACS112	0.383506	0.786884	0.0456992	CIHD158	0.612677	0.865584	0.0320027
Butyricimonas synergistica 2_CAG00873	Butyricimonas synergistica 2	Butyricimonas	Odoribacteraceae	Bacteroidales	Bacteroidia	Bacteroidetes	Bacteria	3.91915	4.02411	5.57073	5.11179	4.06601	6.23759	4.064	0.431783	0.590476	-0.0357516	IHD372	0.692312	0.917085	-0.0291979	HC275	0.012877	0.0977849	0.140423	CIHD158	0.18914	0.417827	0.086333	HC275	0.558475	0.690048	-0.0275461	MMC269	0.543954	0.833073	0.0257676	IHD372	0.583473	0.924088	-0.0396142	MMC372	0.0146448	0.286612	0.131826	CIHD158	0.125637	0.427001	-0.0982613
Clostridium sp. CAG:440_CAG00874	Clostridium sp. CAG:440	unclassified Clostridiales	unclassified Clostridiales	Clostridiales	Clostridia	Firmicutes	Bacteria	1.234	1.38606	1.98511	1.29418	1.19229	1.29426	1.37189	0.672028	0.782689	0.0136574	HC275	0.891962	0.961894	0.0073262	ACS112	0.277087	0.508303	-0.0424658	HC275	0.717769	0.858586	-0.0175689	HF102	0.237412	0.383755	0.0384416	HC275	0.831435	0.932533	0.0062429	IHD372	0.593035	0.924088	0.0268213	ACS112	0.539361	0.864163	-0.0222185	MMC372	0.410383	0.763722	0.0372096
unclassified Clostridiales_CAG00875	unclassified Clostridiales	unclassified Clostridiales	unclassified Clostridiales	Clostridiales	Clostridia	Firmicutes	Bacteria	0.048615	0.0372552	0.0805536	0.0410751	0.0673693	0.0442677	0.0157478	0.362618	0.53082	0.0213741	HC275	0.401865	0.777601	0.0349733	ACS112	0.472322	0.650893	-0.0211706	HC275	0.0542582	0.192948	0.06476	HC275	0.526963	0.663482	0.0156664	HC275	0.838855	0.933626	-0.00426628	MMC372	0.165707	0.757158	0.0523274	ACS112	0.877633	0.98128	-0.00410216	MMC372	0.118662	0.413896	-0.0477756
Pseudoflavonifractor sp. An184_CAG00879	Pseudoflavonifractor sp. An184	Pseudoflavonifractor	unclassified Clostridiales	Clostridiales	Clostridia	Firmicutes	Bacteria	1.27141	1.28856	1.8719	1.70569	2.4724	1.24284	1.87917	0.421279	0.584811	-0.0340234	IHD372	0.612402	0.889324	0.0346524	ACS112	0.743034	0.841345	-0.0168369	HC275	0.0617341	0.202526	-0.116977	HF102	0.348499	0.501096	0.0398633	HC275	0.0812342	0.402855	0.0672677	IHD372	0.309603	0.854927	0.0655189	ACS112	0.697955	0.943987	0.0185247	CIHD158	0.0114628	0.117696	0.148564
Subdoligranulum sp. CAG:314_CAG00880	Subdoligranulum sp. CAG:314	Subdoligranulum	Ruminococcaceae	Clostridiales	Clostridia	Firmicutes	Bacteria	6.54464	4.22902	4.36877	5.78259	5.74964	4.50519	7.90327	0.450289	0.60342	-0.029775	IHD372	0.999324	0.999324	-0.000106952	HC275	0.696401	0.810984	0.0187796	CIHD158	0.221919	0.453162	-0.0706435	HF102	0.229435	0.375018	0.0470267	HC275	0.117851	0.475345	0.0567317	IHD372	0.67958	0.94348	0.0250279	ACS112	0.305984	0.735034	0.0463303	CIHD158	0.0748017	0.349554	0.0980177
Clostridium sp. CAG:288_CAG00882	Clostridium sp. CAG:288	unclassified Clostridiales	unclassified Clostridiales	Clostridiales	Clostridia	Firmicutes	Bacteria	5.54061	2.69486	3.24981	2.41029	1.71265	3.54418	1.08321	0.0618032	0.175024	0.069943	HC275	0.4096	0.77963	-0.0517112	HC275	0.119725	0.307322	-0.072528	HC275	0.1554	0.364265	0.0796323	HC275	0.107184	0.220727	0.0627341	HC275	0.380602	0.732082	-0.0299355	MMC372	0.830161	0.985709	-0.0126734	MMC372	0.450641	0.820561	-0.0326317	MMC372	0.461093	0.779913	-0.0387016
Phascolarctobacterium sp. CAG:266_CAG00885	Phascolarctobacterium sp. CAG:266	Phascolarctobacterium	Acidaminococcaceae	Acidaminococcales	Negativicutes	Firmicutes	Bacteria	3.16716	4.29714	4.39122	4.66045	4.62817	5.87139	2.69862	0.436871	0.592538	-0.0258266	IHD372	0.446657	0.798438	0.0408021	ACS112	0.290938	0.512241	0.0432379	CIHD158	0.763933	0.880804	0.0141777	HC275	0.318539	0.476828	-0.0344908	MMC269	0.736455	0.915657	-0.0107686	MMC372	0.942279	0.989412	0.00402519	ACS112	0.861598	0.98128	0.00712774	CIHD158	0.287915	0.677596	-0.0514296
Dakarella massiliensis_CAG00886	Dakarella massiliensis	Dakarella	Sutterellaceae	Burkholderiales	Betaproteobacteria	Proteobacteria	Bacteria	0.478258	0.589774	1.11361	1.14576	0.99562	1.29502	1.01562	0.2564	0.426001	-0.0222862	IHD372	0.701618	0.917085	0.0113369	ACS112	0.229695	0.453002	0.0285928	CIHD158	0.455832	0.675286	-0.0203064	HF102	0.050348	0.128785	-0.0425701	MMC269	0.898371	0.946406	0.00251326	IHD372	0.785275	0.983618	-0.00900685	MMC372	0.716295	0.954878	0.0090953	CIHD158	0.986922	0.997873	0.000517646
Alistipes sp. CAG:435_CAG00887	Alistipes sp. CAG:435	Alistipes	Rikenellaceae	Bacteroidales	Bacteroidia	Bacteroidetes	Bacteria	10.5368	9.87525	5.01517	11.3018	14.7561	7.06212	15.6177	0.938085	0.963351	-0.00226823	IHD372	0.106188	0.4716	0.0796257	ACS112	0.19128	0.416248	-0.0442341	HC275	0.651005	0.826172	-0.0194484	HF102	0.759108	0.842298	0.00906357	HC275	0.82624	0.932533	0.00591197	IHD372	0.0746415	0.695584	0.0842101	ACS112	0.207051	0.647813	-0.0408731	MMC372	0.579363	0.844925	0.0228373
Megasphaera elsdenii_CAG00889	Megasphaera elsdenii	Megasphaera	Veillonellaceae	Veillonellales	Negativicutes	Firmicutes	Bacteria	0.134421	1.60657	2.18181	3.49284	1.23281	3.94137	4.48383	0.0179571	0.0774601	-0.0416562	IHD372	0.389816	0.775745	0.0196791	ACS112	0.0133538	0.099336	0.0513574	CIHD158	0.06085	0.201021	-0.0425332	HF102	0.00268619	0.0142981	-0.0582365	MMC269	0.975736	0.98631	-0.000599247	MMC372	0.480625	0.919766	-0.0228758	MMC372	0.717406	0.954878	0.00905817	CIHD158	0.985287	0.997604	0.000578545
unclassified_CAG00892	unclassified	unclassified	unclassified	unclassified	unclassified	unclassified	unclassified	0.138	0.140761	0.149815	0.0377801	0.0639386	0.0310089	0.0289017	0.00453749	0.0306281	0.0683948	HC275	0.370404	0.770444	-0.0395722	HC275	0.00222919	0.029622	-0.0921046	HC275	0.188105	0.416804	0.051522	HC275	0.000445835	0.00391583	0.0844293	HC275	0.619142	0.858088	-0.00945379	MMC372	0.577108	0.924088	0.0189702	ACS112	0.144528	0.555497	-0.0334855	MMC372	0.785195	0.957581	0.00825188
unclassified Butyricicoccus_CAG00893	unclassified Butyricicoccus	Butyricicoccus	Clostridiaceae	Clostridiales	Clostridia	Firmicutes	Bacteria	6.43285	6.14871	5.42214	5.02295	6.84197	3.70126	5.80132	0.00497072	0.0321018	0.121716	HC275	0.885561	0.961364	-0.0105348	HC275	4.81626e-05	0.00250789	-0.215592	HC275	0.420906	0.65091	0.052666	HC275	0.256019	0.404311	0.0521258	HC275	0.00750061	0.145081	-0.108025	MMC372	0.940649	0.989412	0.00530049	ACS112	7.09265e-05	0.029766	-0.201841	MMC372	0.519036	0.825496	-0.0407113
unclassified Clostridiales_CAG00895	unclassified Clostridiales	unclassified Clostridiales	unclassified Clostridiales	Clostridiales	Clostridia	Firmicutes	Bacteria	1.43244	1.65586	1.27965	1.577	0.999661	1.48614	2.16715	0.0115492	0.0572744	0.110231	HC275	0.0352911	0.313746	-0.152513	HC275	0.0727281	0.237018	-0.0976837	HC275	0.131065	0.321704	0.0985087	HC275	0.132496	0.249585	0.0687765	HC275	0.0421988	0.305305	-0.0820074	MMC372	0.080568	0.695584	-0.121792	MMC372	0.175638	0.61402	-0.0696811	MMC372	0.249769	0.63443	-0.0718309
Firmicutes bacterium CAG:83_CAG00897	Firmicutes bacterium CAG:83	unclassified Firmicutes	unclassified Firmicutes	unclassified Firmicutes	unclassified Firmicutes	Firmicutes	Bacteria	17.7994	17.0603	23.647	19.496	15.391	21.7582	18.9212	0.914112	0.949271	-0.00519652	IHD372	0.896158	0.964991	0.0102674	ACS112	0.857266	0.911925	0.01066	CIHD158	0.914094	0.96868	0.00764045	HC275	0.524502	0.662672	0.0316063	HC275	0.35799	0.699614	0.0411065	IHD372	0.530727	0.924088	0.0477842	ACS112	0.407625	0.792424	0.0467201	CIHD158	0.69444	0.907253	0.0267958
unclassified Prevotella_CAG00900	unclassified Prevotella	Prevotella	Prevotellaceae	Bacteroidales	Bacteroidia	Bacteroidetes	Bacteria	2.82109	2.1379	1.6041	2.86954	2.09121	3.17722	2.95949	0.792141	0.858635	0.00546055	HC275	0.885806	0.961364	0.00502674	ACS112	0.800788	0.883169	-0.00647572	HC275	0.698035	0.846701	0.011808	HC275	0.158948	0.284701	0.0277785	HC275	0.412599	0.771051	0.0145161	IHD372	0.397983	0.89	0.024988	ACS112	0.533554	0.858634	0.0136058	CIHD158	0.757434	0.941624	0.00800828
unclassified Erysipelotrichaceae_CAG00901	unclassified Erysipelotrichaceae	unclassified Erysipelotrichaceae	Erysipelotrichaceae	Erysipelotrichales	Erysipelotrichia	Firmicutes	Bacteria	0.352972	0.259424	0.0781681	0.17875	0.247944	0.118847	0.224152	0.307043	0.48449	0.029991	HC275	0.712718	0.917085	0.0186096	ACS112	0.399699	0.59587	-0.0309589	HC275	0.126856	0.317173	0.0655363	HC275	0.0208099	0.0736428	0.0665892	HC275	0.848093	0.935019	0.00496391	IHD372	0.237541	0.825214	0.0531644	ACS112	0.889504	0.984778	0.00454765	CIHD158	0.415133	0.764487	-0.0311805
Desulfovibrio piger_CAG00903	Desulfovibrio piger	Desulfovibrio	Desulfovibrionaceae	Desulfovibrionales	Deltaproteobacteria	Proteobacteria	Bacteria	3.38765	4.84666	3.75238	4.57683	3.49093	5.00277	4.70778	0.192496	0.356166	-0.049577	IHD372	0.86086	0.959317	0.0105882	ACS112	0.340754	0.562084	0.04401	CIHD158	0.110644	0.292902	-0.0884985	HF102	0.0173462	0.0641896	-0.0955981	MMC269	0.333496	0.67721	-0.0358207	MMC372	0.244071	0.825214	-0.0738084	MMC372	0.378475	0.786884	-0.0413186	MMC372	0.969478	0.996825	0.00222283
unclassified Gordonibacter_CAG00905	unclassified Gordonibacter	Gordonibacter	Eggerthellaceae	Eggerthellales	Coriobacteriia	Actinobacteria	Bacteria	0.13644	0.141527	0.0454147	0.108216	0.0996187	0.111256	0.109797	0.96953	0.981649	-0.00090009	IHD372	0.781333	0.932767	-0.0103743	HC275	0.561999	0.718767	0.0170859	CIHD158	0.607663	0.801242	0.0170378	HC275	0.686774	0.781058	-0.00989747	MMC269	0.974288	0.98631	0.000706575	IHD372	0.768176	0.977313	-0.0107604	MMC372	0.541695	0.865999	0.0170769	CIHD158	0.590502	0.849065	-0.0173868
unclassified_CAG00906	unclassified	unclassified	unclassified	unclassified	unclassified	unclassified	unclassified	0.275394	0.126347	0.0806635	0.150195	0.373673	0.108941	0.0471227	0.156425	0.315884	0.0335674	HC275	0.573618	0.876662	0.0240642	ACS112	0.212244	0.435847	-0.0371606	HC275	0.0384991	0.150892	0.0717058	HC275	0.0335283	0.101001	0.0500889	HC275	0.788505	0.924592	0.00532167	IHD372	0.0735026	0.695584	0.0634465	ACS112	0.942974	0.988608	0.00178194	CIHD158	0.240716	0.617894	-0.0332816
unclassified Clostridiales_CAG00907	unclassified Clostridiales	unclassified Clostridiales	unclassified Clostridiales	Clostridiales	Clostridia	Firmicutes	Bacteria	2.35005	1.23617	0.687313	1.42271	1.53988	1.72271	0.841062	0.520408	0.666744	0.0209661	HC275	0.534478	0.850731	-0.0333155	HC275	0.385603	0.58783	-0.0346451	HC275	0.825542	0.911254	-0.0109091	HF102	0.019759	0.0706095	0.0744498	HC275	0.153589	0.502092	0.040239	IHD372	0.554117	0.924088	0.0274191	ACS112	0.468198	0.822448	0.0250213	CIHD158	0.079391	0.354734	0.0749977
unclassified Intestinibacter_CAG00908	unclassified Intestinibacter	Intestinibacter	Peptostreptococcaceae	Clostridiales	Clostridia	Firmicutes	Bacteria	1.57736	1.96387	1.65934	2.61472	1.17694	2.3484	4.15012	0.968653	0.981649	0.00169217	HC275	0.485916	0.813334	0.0490909	ACS112	0.970885	0.983021	0.00194271	CIHD158	0.456675	0.675286	0.0464556	HC275	0.555468	0.68984	0.02581	HC275	0.973381	0.98631	-0.00133265	MMC372	0.49897	0.921171	0.0460705	ACS112	0.963257	0.988608	0.00232023	CIHD158	0.469367	0.788406	-0.0435431
Parasutterella excrementihominis_CAG00909	Parasutterella excrementihominis	Parasutterella	Sutterellaceae	Burkholderiales	Betaproteobacteria	Proteobacteria	Bacteria	12.9693	11.6888	12.7357	7.99153	7.23173	9.15401	6.66504	0.00372435	0.0279902	0.137522	HC275	0.060168	0.406134	-0.145561	HC275	0.199705	0.424447	-0.0750685	HC275	0.000768411	0.0112034	0.23383	HC275	0.579974	0.696954	0.0272044	HC275	0.00789818	0.145081	-0.11722	MMC372	0.0903899	0.695584	-0.12765	MMC372	0.300824	0.731001	-0.057783	MMC372	0.00212011	0.0602297	-0.206754
Roseburia sp. CAG:471_CAG00912	Roseburia sp. CAG:471	Roseburia	Lachnospiraceae	Clostridiales	Clostridia	Firmicutes	Bacteria	0.826941	0.73163	0.518555	0.700584	0.777648	0.918558	0.284128	0.0333789	0.114001	0.0744194	HC275	0.486439	0.813334	-0.0417112	HC275	0.518038	0.680449	-0.0291905	HC275	0.000721523	0.0107345	0.173606	HC275	0.167675	0.298134	0.0511005	HC275	0.184153	0.552212	-0.0421172	MMC372	0.826133	0.985709	-0.0122748	MMC372	0.962864	0.988608	0.00194899	CIHD158	0.00407867	0.0606806	-0.137207
unclassified_CAG00913	unclassified	unclassified	unclassified	unclassified	unclassified	unclassified	unclassified	1.26369	1.15124	0.348848	0.627157	1.17279	0.383375	0.610181	0.0719019	0.194135	0.0533693	HC275	0.655086	0.901525	0.023369	ACS112	0.0245757	0.146377	-0.0820423	HC275	0.148366	0.354114	0.0649642	HC275	0.0768726	0.174125	0.0545865	HC275	0.449074	0.785954	-0.0200792	MMC372	0.244745	0.825214	0.0553164	ACS112	0.139564	0.555497	-0.0488176	MMC372	0.455327	0.778885	-0.0305411
Clostridium sp. CAG:417_CAG00167_1	Clostridium sp. CAG:417	unclassified Clostridiales	unclassified Clostridiales	Clostridiales	Clostridia	Firmicutes	Bacteria	1.23825	0.829926	0.259185	1.23637	1.68677	0.84422	1.53556	0.271858	0.442376	0.0230063	HC275	0.332154	0.730297	-0.0342781	HC275	0.679602	0.803137	-0.0112578	HC275	0.285433	0.524133	0.033667	HC275	0.590701	0.70478	0.0121394	HC275	0.776129	0.919997	-0.00523223	MMC372	0.591606	0.924088	-0.0168181	MMC372	0.781138	0.976386	0.00668226	CIHD158	0.568359	0.840433	-0.0159252
Collinsella bouchesdurhonensis_CAG00918	Collinsella bouchesdurhonensis	Collinsella	Coriobacteriaceae	Coriobacteriales	Coriobacteriia	Actinobacteria	Bacteria	0.252108	0.372156	0.533749	0.862255	0.367114	1.184	0.712763	0.0330317	0.114001	-0.0762916	IHD372	0.676471	0.907802	0.0233155	ACS112	0.0970086	0.264215	0.0716314	CIHD158	0.0168568	0.0854175	-0.124413	HF102	0.0618927	0.14697	-0.0691456	MMC269	0.23775	0.60235	0.0401317	IHD372	0.809113	0.98524	-0.0137494	MMC372	0.390519	0.786884	0.0365111	CIHD158	0.093403	0.380396	0.0872385
unclassified Clostridiales_CAG00919	unclassified Clostridiales	unclassified Clostridiales	unclassified Clostridiales	Clostridiales	Clostridia	Firmicutes	Bacteria	0.528387	0.258624	0.769011	0.438104	0.325823	0.340196	0.684504	0.065111	0.181168	0.0752355	HC275	0.656617	0.901525	-0.0304813	HC275	0.101123	0.273031	-0.0832877	HC275	0.112235	0.294314	0.0962206	HC275	0.00253702	0.0138021	0.125796	HC275	0.910078	0.95186	0.00415895	IHD372	0.41509	0.900597	0.0516499	ACS112	0.948043	0.988608	-0.00304414	MMC372	0.716301	0.920722	-0.02031
unclassified Firmicutes_CAG00920	unclassified Firmicutes	unclassified Firmicutes	unclassified Firmicutes	unclassified Firmicutes	unclassified Firmicutes	Firmicutes	Bacteria	0.395427	0.424582	0.342611	0.579006	0.695986	0.664533	0.349323	0.988968	0.992273	0.000516052	HC275	0.312225	0.713518	0.0612834	ACS112	0.997348	0.998718	-0.000174346	HC275	0.362163	0.5982	0.0482942	HC275	0.417575	0.562684	0.0301162	HC275	0.581269	0.848109	0.0184157	IHD372	0.17173	0.757158	0.0784314	ACS112	0.653967	0.916811	0.0188403	CIHD158	0.574626	0.842861	-0.0281356
Clostridium sp. CAG:452_CAG00923	Clostridium sp. CAG:452	unclassified Clostridiales	unclassified Clostridiales	Clostridiales	Clostridia	Firmicutes	Bacteria	1.05212	1.3303	0.390899	0.977597	2.2307	0.458078	0.872413	0.362148	0.53082	0.0242304	HC275	0.796868	0.936758	0.0117647	ACS112	0.0589488	0.215948	-0.0599751	HC275	0.867302	0.93947	-0.00690501	HF102	0.530472	0.665601	0.0174983	HC275	0.613076	0.854556	-0.0122443	MMC372	0.593241	0.924088	0.0227563	ACS112	0.108969	0.508586	-0.0473698	MMC372	0.626467	0.867593	0.0186352
unclassified_CAG00924	unclassified	unclassified	unclassified	unclassified	unclassified	unclassified	unclassified	0.357269	0.371544	0.194151	0.345579	0.164485	0.295661	0.565831	0.730045	0.81737	-0.00970897	IHD372	0.389039	0.775745	-0.0376471	HC275	0.959485	0.973945	-0.00174346	HC275	0.128729	0.317173	-0.0646782	HF102	0.950935	0.973329	0.0017635	HC275	0.824168	0.932533	-0.00598353	MMC372	0.224432	0.805965	-0.0546788	MMC372	0.601502	0.893521	-0.0175966	MMC372	0.236891	0.610331	0.0502725
unclassified Oscillibacter_CAG00985	unclassified Oscillibacter	Oscillibacter	Oscillospiraceae	Clostridiales	Clostridia	Firmicutes	Bacteria	0.152517	0.135868	0.0451027	0.0547908	0.00168501	0.0767252	0.0593836	0.0838401	0.21296	0.0394479	HC275	0.0192325	0.274912	-0.0885027	HC275	0.514015	0.680449	-0.0196762	HC275	0.334356	0.578969	0.0344025	HC275	0.368375	0.520436	0.0222693	HC275	0.274897	0.632547	-0.0222616	MMC372	0.0411776	0.680925	-0.070381	MMC372	0.918734	0.987842	-0.00278427	MMC372	0.589199	0.848866	-0.0174477
unclassified_CAG00928	unclassified	unclassified	unclassified	unclassified	unclassified	unclassified	unclassified	3.8636	3.13822	2.46753	3.8395	3.47372	4.47248	3.08061	0.132616	0.285207	0.0585179	HC275	0.615715	0.890588	-0.0326203	HC275	0.140774	0.34208	-0.0706351	HC275	0.316597	0.557486	0.058427	HC275	0.0445862	0.121281	0.0801914	HC275	0.588377	0.848109	-0.0192653	MMC372	0.903284	0.988595	0.00749243	ACS112	0.463208	0.820561	-0.0328173	MMC372	0.750448	0.93907	-0.0174782
Eggerthella sp. CAG:368_CAG00929	Eggerthella sp. CAG:368	Eggerthella	Eggerthellaceae	Eggerthellales	Coriobacteriia	Actinobacteria	Bacteria	0.605806	0.562242	0.512908	0.747424	1.11536	0.847277	0.302498	0.394197	0.56347	-0.0285989	IHD372	0.106064	0.4716	0.0886631	ACS112	0.906575	0.942083	0.00473225	CIHD158	0.652778	0.826172	-0.021859	HF102	0.792879	0.86658	0.00877649	HC275	0.52153	0.819386	0.0201597	IHD372	0.134724	0.729966	0.0806632	ACS112	0.929202	0.988608	-0.00347106	MMC372	0.78997	0.957581	0.0126975
Clostridium sp. CAG:492_CAG00167_2	Clostridium sp. CAG:492	unclassified Clostridiales	unclassified Clostridiales	Clostridiales	Clostridia	Firmicutes	Bacteria	1.67633	1.60503	0.653162	1.38431	1.395	0.950508	2.08776	0.118363	0.262367	0.0420642	HC275	0.302948	0.709899	-0.0473797	HC275	0.381874	0.58783	-0.0303362	HC275	0.159894	0.372404	0.0572421	HC275	0.0626973	0.148397	0.0515379	HC275	0.342022	0.686246	-0.0231381	MMC372	0.501649	0.921171	-0.0286147	MMC372	0.724093	0.954878	-0.0112113	MMC372	0.305966	0.697029	-0.0385189
unclassified Oscillibacter_CAG00931	unclassified Oscillibacter	Oscillibacter	Oscillospiraceae	Clostridiales	Clostridia	Firmicutes	Bacteria	2.35214	2.18786	2.62072	2.56508	2.53108	2.55352	2.61003	0.579143	0.717625	-0.0267027	IHD372	0.640891	0.897585	-0.0365775	HC275	0.284567	0.508454	0.0633624	CIHD158	0.832922	0.915838	-0.0149132	HF102	0.112566	0.227335	0.0788517	HC275	0.024396	0.236763	0.100799	IHD372	0.636558	0.933934	0.0360673	ACS112	0.0152862	0.286612	0.137023	CIHD158	0.183208	0.533996	0.0908316
Mitsuokella jalaludinii_CAG00933	Mitsuokella jalaludinii	Mitsuokella	Selenomonadaceae	Selenomonadales	Negativicutes	Firmicutes	Bacteria	0.855727	2.19267	2.66439	1.18211	1.06349	1.08126	1.43818	0.263332	0.434868	-0.0262586	IHD372	0.696027	0.917085	-0.0135829	HC275	0.0928857	0.264041	0.0494645	CIHD158	0.568217	0.769945	-0.0186313	HF102	0.123718	0.237969	-0.0380998	MMC269	0.801482	0.929814	-0.00590303	MMC372	0.252931	0.825214	-0.0446357	MMC372	0.588904	0.892538	0.01652	CIHD158	0.71368	0.920722	-0.0130934
unclassified Firmicutes_CAG00934	unclassified Firmicutes	unclassified Firmicutes	unclassified Firmicutes	unclassified Firmicutes	unclassified Firmicutes	Firmicutes	Bacteria	0.553902	0.472404	0.215107	0.386624	0.525001	0.368091	0.311302	0.0154065	0.0688695	0.099718	HC275	0.613834	0.889633	-0.0350267	HC275	0.0613257	0.221319	-0.0965131	HC275	0.0111648	0.0640876	0.154402	HC275	0.00118948	0.00767375	0.136459	HC275	0.889826	0.943404	-0.00510701	MMC372	0.362258	0.877219	0.057867	ACS112	0.959117	0.988608	0.00241304	CIHD158	0.236932	0.610331	-0.0655583
Eggerthella sp. 51_9 & CAG:209_CAG00936	Eggerthella sp. 51_9 & CAG:209	Eggerthella	Eggerthellaceae	Eggerthellales	Coriobacteriia	Actinobacteria	Bacteria	2.90372	2.32206	2.11473	2.84266	3.54254	2.40328	3.0287	0.132627	0.285207	0.0668587	HC275	0.992478	0.997487	0.000748663	ACS112	0.0355403	0.169339	-0.114969	HC275	0.547274	0.75276	0.0395914	HC275	0.00115689	0.00754441	0.147532	HC275	0.659877	0.882357	0.0178969	IHD372	0.180895	0.757887	0.0934959	ACS112	0.559922	0.882284	-0.0297361	MMC372	0.53689	0.834679	0.0382753
Lachnospira sp. 2789STDY5834967 / Clostridiales bacterium KLE1615 & 41_12_two_minus_CAG00937	Lachnospira sp. 2789STDY5834967 / Clostridiales bacterium KLE1615 & 41_12_two_minus	Lachnospira	Lachnospiraceae	Clostridiales	Clostridia	Firmicutes	Bacteria	14.0683	10.4035	9.55166	11.8468	10.8694	11.9321	12.4538	0.00307122	0.0251564	0.142466	HC275	0.0554158	0.388158	-0.150053	HC275	0.0517013	0.202901	-0.115168	HC275	0.0100721	0.0587404	0.18145	HC275	1.2191e-05	0.000227878	0.217362	HC275	0.759915	0.915657	0.0136932	IHD372	0.801957	0.98524	0.0191695	ACS112	0.442704	0.818076	0.043379	CIHD158	0.566049	0.840427	-0.0391888
unclassified Bacteroides_CAG00938	unclassified Bacteroides	Bacteroides	Bacteroidaceae	Bacteroidales	Bacteroidia	Bacteroidetes	Bacteria	1.568	0.983405	0.618698	0.366603	0.70769	0.263927	0.274434	0.170537	0.333341	0.0283468	HC275	0.546726	0.856944	-0.0217112	HC275	0.196358	0.41978	-0.033599	HC275	0.439565	0.666846	0.0248008	HC275	0.25623	0.404311	0.0247027	HC275	0.70424	0.908102	-0.00681532	MMC372	0.984749	0.990878	-0.000637653	MMC372	0.594136	0.893521	-0.0120466	MMC372	0.916444	0.981152	-0.00295363
Firmicutes bacterium CAG:313_CAG00939	Firmicutes bacterium CAG:313	unclassified Firmicutes	unclassified Firmicutes	unclassified Firmicutes	unclassified Firmicutes	Firmicutes	Bacteria	7.56459	7.19363	5.70456	6.05352	3.94171	6.06945	7.64092	0.017357	0.075768	0.0948215	HC275	0.0126665	0.245447	-0.164118	HC275	0.0602539	0.218533	-0.093873	HC275	0.473668	0.688466	0.0434321	HC275	0.15089	0.272916	0.0604785	HC275	0.0765565	0.387437	-0.0650854	MMC372	0.0308928	0.669316	-0.136099	MMC372	0.178695	0.61402	-0.063203	MMC372	0.809285	0.957714	-0.0139155
unclassified Firmicutes_CAG00941	unclassified Firmicutes	unclassified Firmicutes	unclassified Firmicutes	unclassified Firmicutes	unclassified Firmicutes	Firmicutes	Bacteria	4.55547	3.60851	3.59919	4.77258	4.47198	4.01581	6.24368	0.216129	0.380677	0.0583858	HC275	0.609268	0.888313	-0.0394652	HC275	0.221483	0.447261	-0.0711333	HC275	0.453756	0.675286	0.0519305	HC275	0.0480137	0.125007	0.0965414	HC275	0.773031	0.917817	0.0126557	IHD372	0.640639	0.935923	0.0349912	ACS112	0.960707	0.988608	0.00274715	CIHD158	0.859754	0.973105	0.0118449
Prevotella disiens_CAG00942	Prevotella disiens	Prevotella	Prevotellaceae	Bacteroidales	Bacteroidia	Bacteroidetes	Bacteria	0.0371534	0.0410283	0.0357859	0.0247573	0.0763906	0.00335056	0.0204238	0.637872	0.758905	0.00858086	HC275	0.286142	0.6904	0.0347594	ACS112	0.184243	0.409491	-0.0282939	HC275	0.731754	0.868808	0.00935649	HC275	0.770564	0.844724	0.00557758	HC275	0.51416	0.814831	-0.0112605	MMC372	0.313518	0.860006	0.0321218	ACS112	0.140935	0.555497	-0.0309983	MMC372	0.655249	0.884586	-0.0120276
Firmicutes bacterium CAG:212 / Clostridium sp. 2789STDY5834871_CAG00943	Firmicutes bacterium CAG:212 / Clostridium sp. 2789STDY5834871	unclassified Firmicutes	unclassified Firmicutes	unclassified Firmicutes	unclassified Firmicutes	Firmicutes	Bacteria	0.670526	0.576931	0.452369	0.328258	0.329592	0.315979	0.347384	0.39363	0.56347	0.0350675	HC275	0.622105	0.892982	0.0336364	ACS112	0.374214	0.584159	-0.0448817	HC275	0.233849	0.465781	0.0714607	HC275	0.407273	0.55289	0.0349556	HC275	0.998296	0.999667	8.94398e-05	IHD372	0.272974	0.829158	0.0709788	ACS112	0.815807	0.976386	-0.0110257	MMC372	0.528527	0.826514	-0.0358393
Ruminococcaceae bacterium D16_CAG00949	Ruminococcaceae bacterium D16	unclassified Ruminococcaceae	Ruminococcaceae	Clostridiales	Clostridia	Firmicutes	Bacteria	0.481417	0.483451	0.533264	0.855789	0.592371	0.605803	1.46714	0.694482	0.791059	-0.0127693	IHD372	0.968336	0.987296	-0.00213904	HC275	0.830959	0.897436	0.00854296	CIHD158	0.514635	0.725666	-0.031093	HF102	0.925914	0.954726	0.00311688	HC275	0.221519	0.590265	0.0358117	IHD372	0.637996	0.933934	0.0229555	ACS112	0.366796	0.786884	0.0329844	CIHD158	0.253313	0.636888	0.0502725
Haemophilus parainfluenzae_CAG00950	Haemophilus parainfluenzae	Haemophilus	Pasteurellaceae	Pasteurellales	Gammaproteobacteria	Proteobacteria	Bacteria	0.327443	0.288479	0.166264	0.329191	0.260675	0.397159	0.270043	0.290742	0.465117	0.0449685	HC275	0.674879	0.907802	-0.0295187	HC275	0.84181	0.904218	-0.0106102	HC275	0.0691955	0.212842	0.113136	HC275	0.00187189	0.010661	0.133424	HC275	0.572968	0.848109	0.0218323	IHD372	0.573442	0.924088	0.0371832	ACS112	0.242586	0.674981	0.0574117	CIHD158	0.407334	0.763722	-0.0482628
unclassified Clostridiales_CAG00951	unclassified Clostridiales	unclassified Clostridiales	unclassified Clostridiales	Clostridiales	Clostridia	Firmicutes	Bacteria	0.24269	0.24283	0.151206	0.249802	0.185723	0.157673	0.449894	0.197243	0.360377	0.0422082	HC275	0.353328	0.748768	-0.0512299	HC275	0.00852577	0.0739915	-0.103313	HC275	0.208349	0.440595	-0.0649234	HF102	0.0452882	0.121764	0.0665482	HC275	0.807067	0.931005	0.00700314	IHD372	0.992818	0.996312	0.00047824	ACS112	0.12682	0.535036	-0.0526413	MMC372	0.0160863	0.137964	0.109832
Clostridium sp. CAG:273_CAG01094	Clostridium sp. CAG:273	unclassified Clostridiales	unclassified Clostridiales	Clostridiales	Clostridia	Firmicutes	Bacteria	3.50495	3.13369	2.49727	3.39017	2.71498	3.5203	3.69255	0.387281	0.55686	0.0349355	HC275	0.952398	0.977247	-0.00406417	HC275	0.364911	0.583863	-0.0451806	HC275	0.486193	0.697707	0.041716	HC275	0.0583455	0.141476	0.0778947	HC275	0.701089	0.908102	0.0140689	IHD372	0.454661	0.919766	0.0469472	ACS112	0.952646	0.988608	0.00274715	CIHD158	0.892969	0.974383	0.00752109
unclassified Ruminococcaceae_CAG00957	unclassified Ruminococcaceae	unclassified Ruminococcaceae	Ruminococcaceae	Clostridiales	Clostridia	Firmicutes	Bacteria	0.620283	0.41517	0.552014	0.545531	0.564078	0.513496	0.583913	0.206479	0.372582	-0.0538974	IHD372	0.978086	0.990676	-0.00192513	HC275	0.243412	0.466966	0.0611208	CIHD158	0.174584	0.392813	-0.0846987	HF102	0.220321	0.365863	0.0521941	HC275	0.01005	0.149025	0.100253	IHD372	0.518122	0.924088	0.0416866	ACS112	0.0261111	0.317249	0.108438	CIHD158	0.0248903	0.18765	0.131573
Dorea longicatena 2_CAG00962	Dorea longicatena 2	Dorea	Lachnospiraceae	Clostridiales	Clostridia	Firmicutes	Bacteria	3.99973	3.43143	2.41431	3.76983	3.53962	3.64272	4.15424	0.031329	0.109802	0.101854	HC275	0.464464	0.806769	-0.0566845	HC275	0.0641492	0.223755	-0.10797	HC275	0.0688515	0.212681	0.126333	HC275	0.0339772	0.101926	0.103964	HC275	0.608974	0.850463	-0.0224941	MMC372	0.699921	0.946103	0.0290132	ACS112	0.616336	0.89926	-0.0278427	MMC372	0.428686	0.777394	-0.0530739
unclassified Firmicutes_CAG00965	unclassified Firmicutes	unclassified Firmicutes	unclassified Firmicutes	unclassified Firmicutes	unclassified Firmicutes	Firmicutes	Bacteria	3.47093	2.91958	2.03333	2.59013	2.39237	2.19156	3.39507	0.11199	0.257774	0.0694389	HC275	0.747941	0.923582	-0.023262	HC275	0.0545982	0.208531	-0.103288	HC275	0.445277	0.67241	0.0491931	HC275	0.0909051	0.196065	0.0763773	HC275	0.228298	0.596522	-0.0491025	MMC372	0.984631	0.990878	0.00139487	ACS112	0.0982372	0.490455	-0.0850689	MMC372	0.646412	0.880811	-0.0286837
Firmicutes bacterium CAG:552_CAG00966	Firmicutes bacterium CAG:552	unclassified Firmicutes	unclassified Firmicutes	unclassified Firmicutes	unclassified Firmicutes	Firmicutes	Bacteria	3.96928	2.65475	1.60797	2.28458	3.36621	1.4066	2.89844	0.404947	0.570999	0.020078	HC275	0.720217	0.92112	0.0149733	ACS112	0.030661	0.157407	-0.0604732	HC275	0.6089	0.801242	-0.0194076	HF102	0.59028	0.70478	0.0136979	HC275	0.596365	0.849121	-0.0117435	MMC372	0.543476	0.924088	0.0239917	ACS112	0.046315	0.387746	-0.0528641	MMC372	0.425376	0.773315	0.0284096
unclassified Firmicutes_CAG00967	unclassified Firmicutes	unclassified Firmicutes	unclassified Firmicutes	unclassified Firmicutes	unclassified Firmicutes	Firmicutes	Bacteria	4.80787	3.89334	3.1289	2.5955	2.12464	1.5647	4.64625	0.00704637	0.0405943	0.103798	HC275	0.103572	0.4716	-0.105668	HC275	0.00227209	0.029622	-0.145554	HC275	0.566993	0.769945	0.0338713	HC275	0.0230792	0.0786202	0.0914833	HC275	0.125911	0.485655	-0.0535476	MMC372	0.348548	0.873167	-0.0569106	MMC372	0.0311252	0.349081	-0.0949623	MMC372	0.758208	0.941624	0.0169605
Clostridium sp. L2-50_CAG00969	Clostridium sp. L2-50	unclassified Clostridiales	unclassified Clostridiales	Clostridiales	Clostridia	Firmicutes	Bacteria	9.90266	7.59945	5.29749	5.59481	6.10976	5.98878	4.55506	0.00483277	0.0317395	0.118584	HC275	0.107983	0.4716	-0.113369	HC275	0.0370174	0.174101	-0.109788	HC275	0.0295462	0.128977	0.136997	HC275	0.0184311	0.0671813	0.103404	HC275	0.172896	0.53182	-0.0522597	MMC372	0.481713	0.919766	-0.0467081	MMC372	0.370521	0.786884	-0.0437317	MMC372	0.232053	0.608514	-0.0704912
Butyricicoccus sp. N15.MGS-46 & N54.MGS-46 & K4410.MGS-46_CAG00974	Butyricicoccus sp. N15.MGS-46 & N54.MGS-46 & K4410.MGS-46	Butyricicoccus	Clostridiaceae	Clostridiales	Clostridia	Firmicutes	Bacteria	10.9211	10.7273	10.021	10.4306	9.46585	11.6218	9.21344	0.792676	0.858635	-0.0126613	IHD372	0.485645	0.813334	-0.0546524	HC275	0.138215	0.338117	0.0877709	CIHD158	0.402045	0.638542	0.0591216	HC275	0.39485	0.544132	0.0422967	HC275	0.474442	0.787867	0.0320463	IHD372	0.72472	0.953648	-0.026901	MMC372	0.0695027	0.428364	0.102573	CIHD158	0.571892	0.840543	-0.0386103
Veillonella atypica_CAG00975	Veillonella atypica	Veillonella	Veillonellaceae	Veillonellales	Negativicutes	Firmicutes	Bacteria	0.742405	1.57337	0.805131	1.18703	0.653199	1.55978	0.983424	0.0779089	0.202841	-0.0781758	IHD372	0.939438	0.97557	0.00550802	ACS112	0.00147792	0.0260038	0.174446	CIHD158	0.706773	0.855877	0.0242288	HC275	0.600634	0.714293	0.023609	HC275	0.0634151	0.363509	0.0760239	IHD372	0.895444	0.985709	0.00912641	ACS112	0.00142307	0.148203	0.165312	CIHD158	0.754046	0.939657	-0.0193356
Oscillibacter sp. CAG:241_62_21_CAG00984	Oscillibacter sp. CAG:241_62_21	Oscillibacter	Oscillospiraceae	Clostridiales	Clostridia	Firmicutes	Bacteria	11.6348	8.52869	9.11033	13.7034	8.81855	18.1083	10.2096	0.908989	0.948001	-0.0049805	IHD372	0.794952	0.936758	-0.0185027	HC275	0.204589	0.429553	0.068543	CIHD158	0.197969	0.429597	0.0813483	HC275	0.0662123	0.155205	0.0810116	HC275	0.283353	0.638504	0.042949	IHD372	0.764948	0.975665	0.0203651	ACS112	0.0367666	0.382898	0.106099	CIHD158	0.471608	0.790351	-0.0433909
Clostridium sp. CAG:349_CAG00988	Clostridium sp. CAG:349	unclassified Clostridiales	unclassified Clostridiales	Clostridiales	Clostridia	Firmicutes	Bacteria	11.5261	6.83052	4.20538	7.67275	11.6341	2.96544	12.3682	0.0144573	0.0654617	0.0852925	HC275	0.238789	0.643032	-0.0702674	HC275	0.00181622	0.0281708	-0.134047	HC275	0.757451	0.880804	0.0167926	HC275	0.0708381	0.163994	0.0669036	HC275	0.326589	0.672552	-0.0305795	MMC372	0.774395	0.979359	-0.0156225	MMC372	0.0413311	0.387746	-0.0792961	MMC372	0.442595	0.778885	0.0379099
unclassified Oscillibacter_CAG00992	unclassified Oscillibacter	Oscillibacter	Oscillospiraceae	Clostridiales	Clostridia	Firmicutes	Bacteria	0.270049	0.527876	0.413867	0.663106	0.548451	0.911614	0.343044	0.400559	0.567402	-0.020438	IHD372	0.601239	0.886938	0.020107	ACS112	0.594655	0.741032	0.0154919	CIHD158	0.412725	0.648441	-0.0288049	HF102	0.149924	0.272916	-0.0375393	MMC269	0.764351	0.915657	-0.00721779	MMC372	0.864725	0.985709	-0.00709389	MMC372	0.69447	0.943987	-0.0119167	MMC372	0.992179	0.998574	0.000395847
unclassified Clostridiales_CAG00994	unclassified Clostridiales	unclassified Clostridiales	unclassified Clostridiales	Clostridiales	Clostridia	Firmicutes	Bacteria	7.12622	5.21675	4.56674	8.80491	12.8614	9.25711	4.96371	0.00659766	0.0391032	0.129433	HC275	0.155632	0.534214	-0.110535	HC275	0.0858107	0.254293	-0.100872	HC275	0.00633971	0.042015	0.190725	HC275	5.93818e-06	0.000135279	0.222461	HC275	0.768801	0.916336	0.0129956	IHD372	0.55341	0.924088	0.0447154	ACS112	0.502038	0.843603	0.0374578	CIHD158	0.445244	0.778885	-0.0513687
Firmicutes bacterium CAG:475_CAG00995	Firmicutes bacterium CAG:475	unclassified Firmicutes	unclassified Firmicutes	unclassified Firmicutes	unclassified Firmicutes	Firmicutes	Bacteria	13.3443	4.12234	1.4096	3.29237	1.47012	4.1989	3.19754	1.68097e-06	0.000111403	0.141266	HC275	0.00250256	0.129742	-0.161925	HC275	0.000673008	0.0156629	-0.132802	HC275	0.0036556	0.0292849	0.139367	HC275	5.50281e-05	0.000835739	0.128202	HC275	0.0870017	0.411845	-0.0398633	MMC372	0.152913	0.742147	-0.0592221	MMC372	0.286581	0.722897	-0.0325574	MMC372	0.320549	0.705982	-0.0370573
unclassified Firmicutes_CAG00996	unclassified Firmicutes	unclassified Firmicutes	unclassified Firmicutes	unclassified Firmicutes	unclassified Firmicutes	Firmicutes	Bacteria	0.638482	0.417836	0.472931	0.454338	0.266896	0.498384	0.525297	0.938243	0.963351	0.00322832	HC275	0.632393	0.895174	-0.0321925	HC275	0.902617	0.941889	-0.00622665	HC275	0.695221	0.845116	-0.0238202	HF102	0.28488	0.439788	0.0450308	HC275	0.0829406	0.404398	0.0655236	IHD372	0.590546	0.924088	0.0340348	ACS112	0.179206	0.61402	0.0631288	CIHD158	0.0999053	0.387641	0.0935112
unclassified Firmicutes_CAG01001	unclassified Firmicutes	unclassified Firmicutes	unclassified Firmicutes	unclassified Firmicutes	unclassified Firmicutes	Firmicutes	Bacteria	0.105343	0.13995	0.157828	0.333468	0.179261	0.221956	0.634218	0.000632728	0.00743965	-0.11808	IHD372	0.120008	0.491492	0.080107	ACS112	0.00460522	0.0477172	0.115965	CIHD158	0.00179811	0.0184623	-0.150562	HF102	0.0876879	0.190819	-0.057471	MMC269	0.00291078	0.0757842	0.0964609	IHD372	0.26111	0.825214	0.058425	ACS112	0.0181955	0.290286	0.0939414	CIHD158	0.00664946	0.0781848	0.129655
unclassified Clostridiales_CAG01003	unclassified Clostridiales	unclassified Clostridiales	unclassified Clostridiales	Clostridiales	Clostridia	Firmicutes	Bacteria	0.868962	0.494835	0.47843	0.909947	0.874863	0.837894	1.05495	0.1719	0.335067	0.0625863	HC275	0.288954	0.690648	-0.079893	HC275	0.0507598	0.202207	-0.110212	HC275	0.67175	0.834251	-0.028764	HF102	4.36437e-07	1.87154e-05	0.233247	HC275	0.00909873	0.149025	0.107569	IHD372	0.141223	0.736538	0.102423	ACS112	0.227542	0.654632	0.0620893	CIHD158	0.00288991	0.0602297	0.186109
Prevotella copri 2_CAG01004	Prevotella copri 2	Prevotella	Prevotellaceae	Bacteroidales	Bacteroidia	Bacteroidetes	Bacteria	4.45553	6.52575	5.17035	7.91096	6.89458	10.9648	3.67785	0.32493	0.500045	-0.0249025	IHD372	0.677768	0.907802	0.0164706	ACS112	0.162355	0.369866	0.0439352	CIHD158	0.998143	0.998237	-0.000122574	HF102	0.324861	0.4794	-0.0256733	MMC269	0.687646	0.899057	0.00967739	IHD372	0.974713	0.990878	0.00131516	ACS112	0.35359	0.783486	0.0285667	CIHD158	0.675775	0.896104	-0.0149204
unclassified_CAG01005	unclassified	unclassified	unclassified	unclassified	unclassified	unclassified	unclassified	0.525524	0.10526	0.297048	0.322446	0.157968	0.237449	0.587549	0.619116	0.747245	-0.0114611	IHD372	0.542936	0.85354	0.0226738	ACS112	0.674877	0.802586	0.0117559	CIHD158	0.942008	0.96868	-0.00241062	HF102	0.115565	0.228311	0.0324539	HC275	0.036755	0.278849	0.0405431	IHD372	0.0871017	0.695584	0.0525666	ACS112	0.0792939	0.446976	0.0408917	CIHD158	0.252401	0.636888	0.0307847
unclassified Burkholderiales_CAG01007	unclassified Burkholderiales	unclassified Burkholderiales	unclassified Burkholderiales	Burkholderiales	Betaproteobacteria	Proteobacteria	Bacteria	2.05623	2.55514	2.16018	2.93841	1.4559	2.56777	4.67913	0.0040755	0.028845	-0.0864206	IHD372	0.424047	0.789149	-0.0325134	HC275	0.00157007	0.0260038	0.115367	CIHD158	0.0021	0.0209712	-0.129806	HF102	0.682374	0.780888	-0.0111005	MMC269	0.0299078	0.259157	0.061955	IHD372	0.187621	0.76145	-0.0570301	MMC372	0.0116464	0.286612	0.0903404	CIHD158	0.0123568	0.123555	0.1063
Clostridium sp. CAG:343_CAG01008	Clostridium sp. CAG:343	unclassified Clostridiales	unclassified Clostridiales	Clostridiales	Clostridia	Firmicutes	Bacteria	4.30852	3.43426	4.07716	3.70839	2.70003	3.29769	5.15256	0.00263782	0.0226232	0.111011	HC275	0.164111	0.538904	-0.0883957	HC275	0.0164826	0.11382	-0.112105	HC275	0.0244658	0.115068	0.126496	HC275	0.0144065	0.0552754	0.0957348	HC275	0.0847492	0.406462	-0.0574025	MMC372	0.569477	0.924088	-0.033437	MMC372	0.168943	0.61402	-0.0588224	MMC372	0.156869	0.49292	-0.0733839
Ruminococcus sp. 2789STDY5608817 / Eubacterium sp. 2789STDY5834872_CAG01011	Ruminococcus sp. 2789STDY5608817 / Eubacterium sp. 2789STDY5834872	unclassified Clostridiales	unclassified Clostridiales	Clostridiales	Clostridia	Firmicutes	Bacteria	1.81436	1.93121	1.86452	1.78872	1.7622	1.79929	1.79165	0.414151	0.576687	0.0393039	HC275	0.978751	0.990676	-0.00213904	HC275	0.860028	0.912606	-0.0104608	HC275	0.102881	0.277779	0.115015	HC275	0.427729	0.573188	0.0394122	HC275	0.890349	0.943404	-0.00618029	MMC372	0.67315	0.94348	0.0322015	ACS112	0.730216	0.960797	0.0194899	CIHD158	0.255252	0.637257	-0.0776164
unclassified Clostridiales_CAG01015	unclassified Clostridiales	unclassified Clostridiales	unclassified Clostridiales	Clostridiales	Clostridia	Firmicutes	Bacteria	18.8421	12.5924	4.53487	11.6917	12.4843	12.8464	9.19176	0.306442	0.48449	0.0480888	HC275	0.308427	0.711821	0.0785561	ACS112	0.909428	0.943063	-0.00662516	HC275	0.00190682	0.0193066	0.21287	HC275	0.0615631	0.14697	0.0907177	HC275	0.723106	0.914245	-0.0154999	MMC372	0.123089	0.729966	0.115535	ACS112	0.616776	0.89926	0.0276942	CIHD158	0.00495916	0.069172	-0.186474
unclassified Clostridiales_CAG01017	unclassified Clostridiales	unclassified Clostridiales	unclassified Clostridiales	Clostridiales	Clostridia	Firmicutes	Bacteria	1.44712	1.49034	1.24614	1.73084	1.40878	1.72088	1.99325	0.73251	0.817764	-0.0147735	IHD372	0.521791	0.847184	-0.0451337	HC275	0.362774	0.582516	0.0487173	CIHD158	0.93936	0.96868	-0.0048621	HF102	0.682432	0.780888	-0.0184552	MMC269	0.860135	0.935685	-0.00714624	MMC372	0.316328	0.860006	-0.0695042	MMC372	0.579056	0.884972	0.0285852	CIHD158	0.770531	0.948846	-0.0181176
unclassified Bilophila_CAG01018	unclassified Bilophila	Bilophila	Desulfovibrionaceae	Desulfovibrionales	Deltaproteobacteria	Proteobacteria	Bacteria	0.258981	0.297382	0.401091	0.22489	0.153338	0.256428	0.227822	0.223425	0.381988	0.029595	HC275	0.0511369	0.372973	-0.0771123	HC275	0.676201	0.802851	-0.0131507	HC275	0.588833	0.788792	0.0202656	HC275	0.513676	0.653525	0.0168968	HC275	0.341915	0.686246	-0.0212241	MMC372	0.0683845	0.695584	-0.0687869	MMC372	0.869607	0.98128	-0.00482608	MMC372	0.738822	0.931837	-0.0117841
unclassified Gordonibacter_CAG01019	unclassified Gordonibacter	Gordonibacter	Eggerthellaceae	Eggerthellales	Coriobacteriia	Actinobacteria	Bacteria	2.67945	1.77201	1.73749	2.45304	2.58295	2.29795	2.6082	0.871284	0.920531	0.00706871	HC275	0.924508	0.973497	-0.00679144	HC275	0.613496	0.756282	-0.0270486	HC275	0.69174	0.845116	-0.0254954	HF102	0.0284332	0.0898104	0.0969925	HC275	0.0928732	0.426925	0.0668742	IHD372	0.306018	0.851479	0.0688666	ACS112	0.354978	0.783637	0.0461076	CIHD158	0.0999678	0.387641	0.0994184
Ruminococcaceae bacterium D5_CAG01020	Ruminococcaceae bacterium D5	unclassified Ruminococcaceae	Ruminococcaceae	Clostridiales	Clostridia	Firmicutes	Bacteria	0.429455	0.228254	0.260643	0.456286	0.412012	0.27747	0.783452	0.0762004	0.200542	0.0717552	HC275	0.0333993	0.310743	-0.141176	HC275	0.187464	0.413678	-0.0666999	HC275	0.657556	0.827658	0.0270072	HC275	0.0053293	0.0242816	0.11486	HC275	0.633344	0.869467	0.0172529	IHD372	0.364702	0.877219	-0.054878	MMC372	0.597601	0.893521	0.0241675	CIHD158	0.270983	0.662907	0.0610213
unclassified Eubacterium_CAG01023	unclassified Eubacterium	Eubacterium	Eubacteriaceae	Clostridiales	Clostridia	Firmicutes	Bacteria	0.561759	0.956253	0.950216	0.531816	0.22334	0.610898	0.637777	0.362071	0.53082	0.0245545	HC275	0.308553	0.711821	-0.0454545	HC275	0.687991	0.805689	-0.0137235	HC275	0.513945	0.725666	0.0263534	HC275	0.632934	0.741816	0.0135065	HC275	0.704274	0.908102	-0.00924808	MMC372	0.479294	0.919766	-0.0293321	MMC372	0.96399	0.988608	0.00142926	CIHD158	0.759974	0.941707	-0.0114187
unclassified Firmicutes_CAG01024	unclassified Firmicutes	unclassified Firmicutes	unclassified Firmicutes	unclassified Firmicutes	unclassified Firmicutes	Firmicutes	Bacteria	0.363463	0.288935	0.434429	0.353921	0.229917	0.358751	0.440742	0.000781581	0.00863292	0.150435	HC275	0.00875138	0.207353	-0.194439	HC275	0.000539767	0.0151342	-0.192279	HC275	0.472201	0.688466	0.0481716	HC275	2.07387e-08	1.67983e-06	0.253479	HC275	0.709877	0.908641	0.014856	IHD372	0.712812	0.953648	-0.0249083	MMC372	0.697792	0.943987	-0.0194714	MMC372	0.0957893	0.381587	0.10155
Clostridium citroniae_CAG01025	Clostridium citroniae	Lachnoclostridium	Lachnospiraceae	Clostridiales	Clostridia	Firmicutes	Bacteria	0.614212	0.633905	0.615706	0.605236	0.459929	0.589594	0.741916	0.222438	0.381988	-0.0568257	IHD372	0.75	0.923582	-0.0240642	HC275	0.371596	0.584159	0.0511083	CIHD158	0.0609406	0.201021	-0.128008	HF102	0.0502522	0.128785	-0.0946275	MMC269	0.793379	0.925451	0.0114125	IHD372	0.368422	0.877219	-0.0666348	MMC372	0.939656	0.988608	0.00417641	CIHD158	0.212755	0.577066	0.0829146
bacterium LF-3 / Coprobacillus sp. CAG:235_CAG01030	bacterium LF-3 / Coprobacillus sp. CAG:235	Coprobacillus	Erysipelotrichaceae	Erysipelotrichales	Erysipelotrichia	Firmicutes	Bacteria	10.4862	8.07638	7.8854	9.05827	8.96589	9.5262	8.36123	0.000274051	0.00415523	0.174605	HC275	0.0397465	0.330803	-0.160963	HC275	0.0467623	0.194895	-0.117534	HC275	7.5069e-05	0.00248751	0.278652	HC275	0.000603693	0.00468183	0.17013	HC275	0.201314	0.572615	-0.0569642	MMC372	0.677012	0.94348	-0.0317233	MMC372	0.953457	0.988608	-0.00330401	MMC372	0.0156125	0.136638	-0.164276
unclassified_CAG01034	unclassified	unclassified	unclassified	unclassified	unclassified	unclassified	unclassified	0.38	0.246538	0.0515806	0.178293	0.359544	0.102745	0.163741	0.424424	0.584886	0.019742	HC275	0.425575	0.789187	-0.0324064	HC275	0.660243	0.798612	-0.0136986	HC275	0.5897	0.788792	0.0199796	HC275	0.231158	0.376147	0.0299111	HC275	0.741312	0.915657	-0.00743245	MMC372	0.589213	0.924088	-0.020644	MMC372	0.970658	0.988608	-0.00107659	MMC372	0.822808	0.962804	-0.00776468
unclassified Coprococcus_CAG01035	unclassified Coprococcus	Coprococcus	Lachnospiraceae	Clostridiales	Clostridia	Firmicutes	Bacteria	1.06793	1.10114	0.75933	1.15506	1.05808	0.908641	1.63338	0.771623	0.843348	0.0120612	HC275	0.804792	0.9391	0.0170053	ACS112	0.142526	0.345188	-0.0738979	HC275	0.276954	0.517249	-0.0671706	HF102	0.387269	0.535709	0.0367054	HC275	0.965672	0.983681	0.00165464	IHD372	0.620551	0.933934	0.0325203	ACS112	0.21327	0.649052	-0.0591566	MMC372	0.185419	0.536389	0.0778295
Eubacterium sp. CAG:274_CAG01036	Eubacterium sp. CAG:274	Eubacterium	Eubacteriaceae	Clostridiales	Clostridia	Firmicutes	Bacteria	1.31338	1.39583	0.905839	0.682768	0.896873	0.701948	0.487718	0.104739	0.246307	0.0558896	HC275	0.763528	0.92503	-0.0175936	HC275	0.131574	0.326048	-0.0645579	HC275	0.169261	0.386808	0.0709295	HC275	0.626404	0.735885	-0.0183459	MMC269	0.0366687	0.278849	-0.0680548	MMC372	0.616163	0.933934	-0.0288937	MMC372	0.0671038	0.428364	-0.0761777	MMC372	0.0957027	0.381587	-0.0846503
unclassified Lachnospiraceae_CAG01037	unclassified Lachnospiraceae	unclassified Lachnospiraceae	Lachnospiraceae	Clostridiales	Clostridia	Firmicutes	Bacteria	0.0552163	0.0986713	0.0901582	0.0530439	0.0186717	0.0368502	0.105871	0.115536	0.260761	0.029583	HC275	0.429777	0.789187	-0.0263102	HC275	0.0777341	0.242299	-0.0411457	HC275	0.666408	0.82903	0.0131154	HC275	0.899696	0.94295	-0.00278879	MMC269	0.0824934	0.404398	-0.031143	MMC372	0.397997	0.89	-0.0278575	MMC372	0.0628091	0.427685	-0.0426922	MMC372	0.621451	0.867593	-0.0147072
unclassified Faecalibacterium_CAG01039	unclassified Faecalibacterium	Faecalibacterium	Ruminococcaceae	Clostridiales	Clostridia	Firmicutes	Bacteria	14.3919	10.2858	7.29287	10.8806	15.1493	10.2796	8.60509	0.01444	0.0654617	0.116064	HC275	0.767886	0.92527	0.0229947	ACS112	0.0241006	0.146377	-0.131856	HC275	0.00481571	0.034759	0.196404	HC275	8.53462e-05	0.00109153	0.192427	HC275	0.859417	0.935685	-0.00779021	MMC372	0.073738	0.695584	0.134465	ACS112	0.653826	0.916811	-0.0248729	MMC372	0.186376	0.537027	-0.0884565
Clostridium asparagiforme == lavalense_CAG01040	Clostridium asparagiforme == lavalense	Lachnoclostridium	Lachnospiraceae	Clostridiales	Clostridia	Firmicutes	Bacteria	0.66934	0.778076	0.574802	0.9681	0.450088	0.828387	1.59307	0.0439837	0.141005	-0.0937654	IHD372	0.847541	0.947634	-0.0144385	HC275	0.032505	0.16212	0.122192	CIHD158	0.055174	0.194308	-0.129806	HF102	0.333423	0.487104	-0.0460971	MMC269	0.0629465	0.363509	0.0805585	IHD372	0.707103	0.950762	-0.0274988	MMC372	0.0468061	0.387746	0.108475	CIHD158	0.0738236	0.348711	0.117323
unclassified Firmicutes_CAG01043	unclassified Firmicutes	unclassified Firmicutes	unclassified Firmicutes	unclassified Firmicutes	unclassified Firmicutes	Firmicutes	Bacteria	1.27832	0.942159	0.894082	1.83073	2.54418	1.90027	1.17155	0.352159	0.522859	0.030459	HC275	0.753196	0.923582	0.0174866	ACS112	0.151464	0.357336	-0.0572603	HC275	0.637826	0.822965	0.0231256	HC275	0.254449	0.404126	0.0385099	HC275	0.660818	0.882357	-0.0132192	MMC372	0.488526	0.919766	0.0365455	ACS112	0.274365	0.710884	-0.0410773	MMC372	0.905656	0.9761	-0.00554185
Intestinimonas massiliensis_CAG01046	Intestinimonas massiliensis	Intestinimonas	unclassified Clostridiales	Clostridiales	Clostridia	Firmicutes	Bacteria	1.27888	0.588213	0.49444	0.916473	0.631371	0.550662	1.7344	0.0162496	0.0713613	0.111971	HC275	0.040422	0.330803	-0.15631	HC275	0.00232789	0.029622	-0.174944	HC275	0.714969	0.858586	-0.0252094	HF102	5.31852e-07	2.154e-05	0.238373	HC275	0.069009	0.367209	0.0769361	IHD372	0.687721	0.94348	0.0287343	ACS112	0.663612	0.919721	0.0230909	CIHD158	0.00170775	0.0530499	0.202095
Clostridiales bacterium UBA643_CAG01047	Clostridiales bacterium UBA643	unclassified Clostridiales	unclassified Clostridiales	Clostridiales	Clostridia	Firmicutes	Bacteria	0.095074	0.111846	0.0872402	0.199593	0.183645	0.202523	0.206973	0.0575958	0.166616	-0.0582058	IHD372	0.0640897	0.406273	0.0897861	ACS112	0.382723	0.58783	0.031208	CIHD158	0.072384	0.218312	-0.0783657	HF102	0.558428	0.690048	-0.0174846	MMC269	0.0844356	0.406462	0.0492366	IHD372	0.0926669	0.695584	0.0799458	ACS112	0.507366	0.843603	0.0228682	CIHD158	0.104297	0.396002	0.0690296
Methanosphaera stadtmanae_CAG01049	Methanosphaera stadtmanae	Methanosphaera	Methanobacteriaceae	Methanobacteriales	Methanobacteria	Euryarchaeota	Archaea	0.0792164	0.0394927	0.01477	0.0410664	0.0252863	0.0242661	0.0806831	0.00109	0.0113515	0.0780318	HC275	0.0190311	0.274912	-0.100107	HC275	0.0423265	0.185701	-0.0651059	HC275	0.0314977	0.135869	0.0823698	HC275	0.000859541	0.00591137	0.0824744	HC275	0.283176	0.638504	-0.0204012	MMC372	0.193845	0.763854	-0.0428025	MMC372	0.797878	0.976386	-0.00649664	MMC372	0.380515	0.748329	-0.0260954
Firmicutes bacterium CAG:103_CAG01052	Firmicutes bacterium CAG:103	unclassified Firmicutes	unclassified Firmicutes	unclassified Firmicutes	unclassified Firmicutes	Firmicutes	Bacteria	20.9921	24.4084	20.9655	20.4423	22.7029	23.7591	13.2739	0.11211	0.257774	0.0753315	HC275	0.738394	0.923582	-0.0259358	HC275	0.776885	0.865319	-0.0166127	HC275	0.00252843	0.0236311	0.209397	HC275	0.39957	0.546787	0.0413534	HC275	0.141718	0.499292	-0.0648171	MMC372	0.853612	0.985709	-0.0139487	MMC372	0.872912	0.98128	-0.0089468	MMC372	0.0036038	0.0606806	-0.195335
unclassified Clostridiales_CAG01055	unclassified Clostridiales	unclassified Clostridiales	unclassified Clostridiales	Clostridiales	Clostridia	Firmicutes	Bacteria	0.557989	0.422885	0.255245	0.25526	0.0683626	0.378364	0.196112	0.0866291	0.215538	0.0412961	HC275	0.160704	0.534946	-0.057754	HC275	0.442522	0.635037	-0.0241594	HC275	0.119942	0.305727	0.0568335	HC275	0.171693	0.303796	0.0347505	HC275	0.487003	0.792923	-0.014686	MMC372	0.40435	0.891874	-0.0303682	MMC372	0.932652	0.988608	0.00235735	CIHD158	0.342257	0.72439	-0.0306629
Firmicutes bacterium CAG:65 / Clostridium sp. 2789STDY5608883_CAG01637	Firmicutes bacterium CAG:65 / Clostridium sp. 2789STDY5608883	unclassified Clostridiales	unclassified Clostridiales	Clostridiales	Clostridia	Firmicutes	Bacteria	103.404	74.6864	59.8105	85.7731	90.2233	90.8791	73.9969	0.119581	0.263366	0.0749235	HC275	0.212653	0.605564	-0.0976471	HC275	0.812079	0.890155	-0.0140971	HC275	0.025676	0.118467	0.157344	HC275	0.000152063	0.00178796	0.188243	HC275	0.324313	0.671661	0.0441564	IHD372	0.790279	0.98524	0.0203252	ACS112	0.0628183	0.427685	0.105134	CIHD158	0.581331	0.844925	-0.0376663
Haemophilus parainfluenzae_CAG01056	Haemophilus parainfluenzae	Haemophilus	Pasteurellaceae	Pasteurellales	Gammaproteobacteria	Proteobacteria	Bacteria	2.17613	1.94217	1.37314	2.35656	1.82505	2.8977	1.87493	0.150476	0.308196	0.0680108	HC275	0.694391	0.917085	-0.0304813	HC275	0.994898	0.997635	-0.000398506	HC275	0.00271712	0.0248149	0.2076	HC275	0.000474228	0.0040672	0.170362	HC275	0.552469	0.835581	0.0259823	IHD372	0.339248	0.872589	0.0714172	ACS112	0.0995712	0.490455	0.0911015	CIHD158	0.0815369	0.354734	-0.115557
unclassified Clostridiales_CAG01057	unclassified Clostridiales	unclassified Clostridiales	unclassified Clostridiales	Clostridiales	Clostridia	Firmicutes	Bacteria	1.61352	0.972847	0.626314	0.361555	0.377035	0.224045	0.575306	0.00694268	0.0404897	0.0712751	HC275	0.102779	0.4716	-0.0757219	HC275	0.0138986	0.100318	-0.0825405	HC275	0.242059	0.475636	0.0493973	HC275	0.0269376	0.0868916	0.0616815	HC275	0.217369	0.58698	-0.0279499	MMC372	0.413671	0.900597	-0.0326	MMC372	0.175565	0.61402	-0.0389798	MMC372	0.862754	0.973105	-0.0063031
unclassified Clostridium_CAG01059	unclassified Clostridium	Clostridium	Clostridiaceae	Clostridiales	Clostridia	Firmicutes	Bacteria	0.0607094	0.030485	0.0270783	0.0650809	0.0120978	0.075178	0.0889984	0.168044	0.331989	0.0378398	HC275	0.106579	0.4716	-0.0734759	HC275	0.888552	0.933364	-0.00503113	HC275	0.113624	0.296009	0.0644331	HC275	0.0320295	0.0968859	0.0589474	HC275	0.814789	0.931005	0.00553633	IHD372	0.440489	0.917737	-0.0301291	MMC372	0.205075	0.644959	0.039017	CIHD158	0.52643	0.826514	-0.022137
Clostridium sp. CAG:245_CAG01061	Clostridium sp. CAG:245	unclassified Clostridiales	unclassified Clostridiales	Clostridiales	Clostridia	Firmicutes	Bacteria	6.24413	6.03046	3.79323	5.77563	3.44562	6.64346	6.13224	0.0214916	0.0865599	0.10141	HC275	0.0337646	0.310743	-0.155455	HC275	0.233616	0.456584	-0.0658032	HC275	0.070677	0.215747	0.118529	HC275	0.05904	0.142133	0.0868626	HC275	0.224449	0.592839	-0.0490846	MMC372	0.154008	0.742147	-0.0991153	MMC372	0.789823	0.976386	-0.0137729	MMC372	0.266929	0.655188	-0.068786
unclassified Clostridiales_CAG01062	unclassified Clostridiales	unclassified Clostridiales	unclassified Clostridiales	Clostridiales	Clostridia	Firmicutes	Bacteria	3.58469	3.23057	1.8777	4.15713	2.84614	3.73451	5.85208	0.150927	0.308196	0.0491689	HC275	0.449441	0.799127	-0.0435294	HC275	0.329916	0.552688	-0.0418929	HC275	0.200687	0.431566	0.0654137	HC275	0.025437	0.084289	0.0775393	HC275	0.976839	0.98631	-0.000894398	MMC372	0.931866	0.9893	0.00450343	ACS112	0.868575	0.98128	0.00642239	CIHD158	0.713547	0.920722	-0.0170214
Clostridium sp. 28_12 & CAG:356_CAG01063	Clostridium sp. 28_12 & CAG:356	unclassified Clostridiales	unclassified Clostridiales	Clostridiales	Clostridia	Firmicutes	Bacteria	1.74742	0.987874	0.624416	0.98871	0.841844	1.21597	0.728122	0.0188193	0.0791314	0.0780078	HC275	0.170925	0.551348	-0.0775936	HC275	0.21665	0.441167	-0.0526775	HC275	0.0156274	0.084388	0.119877	HC275	0.00046684	0.00405151	0.115817	HC275	0.823024	0.932533	0.00631445	IHD372	0.874189	0.985709	0.00761199	ACS112	0.370782	0.786884	0.0323904	CIHD158	0.369338	0.739972	-0.0374532
unclassified Clostridiales_CAG01065	unclassified Clostridiales	unclassified Clostridiales	unclassified Clostridiales	Clostridiales	Clostridia	Firmicutes	Bacteria	1.41473	0.849293	0.327948	0.440053	0.446452	0.378952	0.535398	0.00318866	0.0255443	0.11952	HC275	0.543268	0.85354	-0.0419251	HC275	0.00221157	0.029622	-0.152877	HC275	0.0409818	0.157241	0.124086	HC275	0.0143582	0.0552754	0.10324	HC275	0.132513	0.487887	-0.0555421	MMC372	0.663707	0.94348	0.0281763	ACS112	0.0475045	0.38911	-0.0918439	MMC372	0.291556	0.677596	-0.0599555
unclassified Clostridiales_CAG01067	unclassified Clostridiales	unclassified Clostridiales	unclassified Clostridiales	Clostridiales	Clostridia	Firmicutes	Bacteria	1.09258	1.00699	1.70683	0.612361	0.653594	0.619369	0.56936	0.00883236	0.0473441	0.0727393	HC275	0.312105	0.713518	-0.0498396	HC275	0.0331634	0.163288	-0.0755666	HC275	0.0461277	0.170696	0.0855975	HC275	0.252055	0.402956	0.0351606	HC275	0.011994	0.168147	-0.0653269	MMC372	0.37447	0.877219	-0.0422445	MMC372	0.0446072	0.387746	-0.0680291	MMC372	0.058047	0.313454	-0.0785299
unclassified Clostridiales_CAG01072	unclassified Clostridiales	unclassified Clostridiales	unclassified Clostridiales	Clostridiales	Clostridia	Firmicutes	Bacteria	0.317784	0.184955	0.118545	0.186039	0.0802261	0.245461	0.169406	0.000386282	0.00496952	0.105239	HC275	0.0326444	0.310743	-0.112299	HC275	0.00317147	0.0367051	-0.112603	HC275	0.0640159	0.207412	0.087763	HC275	0.000198949	0.00216468	0.114176	HC275	0.581378	0.848109	-0.0131029	MMC372	0.6292	0.933934	-0.019847	MMC372	0.492466	0.838804	-0.0206408	MMC372	0.90636	0.9761	0.00441521
unclassified_CAG01075	unclassified	unclassified	unclassified	unclassified	unclassified	unclassified	unclassified	0.240223	0.127622	0.170513	0.0873434	0.0647567	0.127493	0.0387375	0.161722	0.322119	0.039784	HC275	0.797029	0.936758	-0.0126203	HC275	0.111693	0.291842	-0.0555915	HC275	0.424174	0.652368	0.0346067	HC275	0.0566162	0.139436	0.0545728	HC275	0.928821	0.963173	0.00220916	IHD372	0.480416	0.919766	0.0300494	ACS112	0.638349	0.912464	-0.0142555	MMC372	0.833218	0.962889	0.00794738
Clostridium sp. CAG:568_CAG01076	Clostridium sp. CAG:568	unclassified Clostridiales	unclassified Clostridiales	Clostridiales	Clostridia	Firmicutes	Bacteria	15.2881	17.38	8.50742	13.1035	9.89237	14.6354	13.044	0.217217	0.380677	0.0267387	HC275	0.974429	0.990676	0.00128342	ACS112	0.251198	0.473187	-0.0312329	HC275	0.211126	0.442401	0.0407763	HC275	0.953301	0.973329	0.00143541	HC275	0.0654413	0.364941	-0.0392373	MMC372	0.784115	0.983618	-0.0108401	MMC372	0.112385	0.508876	-0.0439544	MMC372	0.115744	0.411598	-0.0531957
Firmicutes bacterium CAG:582_CAG01080	Firmicutes bacterium CAG:582	unclassified Firmicutes	unclassified Firmicutes	unclassified Firmicutes	unclassified Firmicutes	Firmicutes	Bacteria	0.899223	0.422859	0.185666	0.461132	0.55715	0.586508	0.182098	0.00710069	0.0405943	0.0680828	HC275	0.264674	0.676612	-0.0508021	HC275	0.0656654	0.224742	-0.0606974	HC275	0.0169898	0.0854175	0.0934014	HC275	0.00713407	0.0315196	0.070704	HC275	0.203997	0.572776	-0.0275028	MMC372	0.799188	0.98524	-0.00996333	MMC372	0.47189	0.82435	-0.0203252	MMC372	0.115221	0.411598	-0.0526781
unclassified Clostridiales_CAG01083	unclassified Clostridiales	unclassified Clostridiales	unclassified Clostridiales	Clostridiales	Clostridia	Firmicutes	Bacteria	0.622747	0.245135	0.185327	0.204756	0.113166	0.190851	0.297547	0.0284866	0.104883	0.0536814	HC275	0.129712	0.511136	-0.0647059	HC275	0.0460088	0.194895	-0.0620922	HC275	0.421799	0.65091	0.0314607	HC275	0.383425	0.532413	0.0238004	HC275	0.145542	0.500187	-0.0320105	MMC372	0.267637	0.825214	-0.0432807	MMC372	0.151699	0.567121	-0.0404834	MMC372	0.790243	0.957581	-0.00950032
unclassified Firmicutes_CAG01085	unclassified Firmicutes	unclassified Firmicutes	unclassified Firmicutes	unclassified Firmicutes	unclassified Firmicutes	Firmicutes	Bacteria	0.59586	0.308869	0.151832	0.413463	0.376171	0.426842	0.42001	0.0110366	0.0558727	0.0926613	HC275	0.339475	0.73654	-0.059893	HC275	0.09285	0.264041	-0.077858	HC275	0.00940176	0.0561794	0.141982	HC275	3.08619e-05	0.000523217	0.152481	HC275	0.834302	0.932832	0.006547	IHD372	0.447658	0.919766	0.0409692	ACS112	0.585663	0.889475	0.0216988	CIHD158	0.339977	0.72439	-0.0446089
unclassified Firmicutes_CAG01086	unclassified Firmicutes	unclassified Firmicutes	unclassified Firmicutes	unclassified Firmicutes	unclassified Firmicutes	Firmicutes	Bacteria	1.6615	1.18822	0.998983	1.74876	0.819972	2.18132	1.74882	0.461915	0.615351	0.0315392	HC275	0.14566	0.534214	-0.101497	HC275	0.938704	0.963824	-0.00410959	HC275	0.714739	0.858586	0.0230848	HC275	0.0261604	0.0859052	0.0971839	HC275	0.781791	0.922234	0.0109743	IHD372	0.364645	0.877219	-0.0608959	MMC372	0.443039	0.818076	0.0384972	CIHD158	0.731426	0.930033	0.0207363
unclassified Clostridiales_CAG01087	unclassified Clostridiales	unclassified Clostridiales	unclassified Clostridiales	Clostridiales	Clostridia	Firmicutes	Bacteria	1.75091	1.20487	0.358634	0.776382	1.14276	0.919678	0.261382	0.0679776	0.1863	0.0507051	HC275	0.438011	0.793061	-0.0373262	HC275	0.445979	0.635316	-0.0274471	HC275	0.0159166	0.0849322	0.0990807	HC275	0.0571135	0.139717	0.0544634	HC275	0.624543	0.862295	-0.0118508	MMC372	0.963056	0.990878	0.00199267	ACS112	0.737235	0.964205	0.0105802	CIHD158	0.0996084	0.387641	-0.0592247
unclassified Firmicutes_CAG01090	unclassified Firmicutes	unclassified Firmicutes	unclassified Firmicutes	unclassified Firmicutes	unclassified Firmicutes	Firmicutes	Bacteria	2.04128	1.88008	1.35764	2.5007	0.992977	3.0568	2.7404	0.0537625	0.160627	0.0851485	HC275	0.0222656	0.299003	-0.166738	HC275	0.517361	0.680449	-0.035741	HC275	0.113694	0.296009	0.103861	HC275	0.151185	0.272916	0.0662748	HC275	0.12246	0.477399	-0.0632071	MMC372	0.0470515	0.68601	-0.139885	MMC372	0.766037	0.974591	-0.0155734	MMC372	0.189256	0.541049	-0.0827624
Clostridium sp. 27_14_CAG01091	Clostridium sp. 27_14	unclassified Clostridiales	unclassified Clostridiales	Clostridiales	Clostridia	Firmicutes	Bacteria	1.1727	0.850244	0.835983	1.31588	0.89097	1.41647	1.47552	0.682574	0.785839	0.0146055	HC275	0.424344	0.789149	-0.046631	HC275	0.830826	0.897436	0.00956413	CIHD158	0.569347	0.770044	0.0297855	HC275	0.000565402	0.00457976	0.116938	HC275	0.100408	0.443621	0.0513564	IHD372	0.645938	0.936161	0.0236729	ACS112	0.0570525	0.415913	0.0748413	CIHD158	0.461101	0.779913	0.0339819
Coprococcus sp. 2789STDY5608819 / Clostridium sp. CAG:264_CAG01098	Coprococcus sp. 2789STDY5608819 / Clostridium sp. CAG:264	unclassified Lachnospiraceae	Lachnospiraceae	Clostridiales	Clostridia	Firmicutes	Bacteria	5.43668	3.09654	2.45261	2.68176	2.09578	3.4228	1.91385	0.0189023	0.0791314	0.0821122	HC275	0.0634387	0.406273	-0.109251	HC275	0.196139	0.41978	-0.0575342	HC275	0.0538718	0.192513	0.101696	HC275	0.0389978	0.110229	0.075311	HC275	0.497815	0.801119	-0.021072	MMC372	0.363036	0.877219	-0.0484218	MMC372	0.939583	0.988608	0.00304414	CIHD158	0.403771	0.763722	-0.0397369
unclassified Firmicutes_CAG01105	unclassified Firmicutes	unclassified Firmicutes	unclassified Firmicutes	unclassified Firmicutes	unclassified Firmicutes	Firmicutes	Bacteria	0.313169	0.233803	0.20226	0.206103	0.319616	0.227378	0.0844728	0.960032	0.976099	-0.00145215	IHD372	0.821934	0.942824	0.0105882	ACS112	0.453297	0.639653	0.027198	CIHD158	0.236496	0.467223	0.047763	HC275	0.37472	0.525329	-0.0273958	MMC269	0.530464	0.828069	-0.017405	MMC372	0.863878	0.985709	-0.00828949	MMC372	0.78973	0.976386	0.00961503	CIHD158	0.0995275	0.387641	-0.0686946
Clostridium sp. CAG:451_CAG01106	Clostridium sp. CAG:451	unclassified Clostridiales	unclassified Clostridiales	Clostridiales	Clostridia	Firmicutes	Bacteria	0.861545	0.844559	0.270246	1.10796	0.428269	0.93411	1.91245	0.479042	0.626969	-0.0177738	IHD372	0.391838	0.775745	-0.0324064	HC275	0.159947	0.367827	0.0446326	CIHD158	0.735755	0.872139	-0.0120531	HF102	0.72067	0.809504	0.00869446	HC275	0.170507	0.528938	0.0308299	IHD372	0.577058	0.924088	-0.0195281	MMC372	0.0434643	0.387746	0.0580985	CIHD158	0.452251	0.778885	0.0245729
Clostridium sp. CAG:389_CAG01111	Clostridium sp. CAG:389	unclassified Clostridiales	unclassified Clostridiales	Clostridiales	Clostridia	Firmicutes	Bacteria	0.383884	0.274168	0.199667	0.440573	0.21998	0.598987	0.349246	0.0555391	0.163919	0.0541254	HC275	0.0637361	0.406273	-0.0883957	HC275	0.625173	0.766508	-0.0182067	HC275	0.0395998	0.153554	0.0868641	HC275	0.111377	0.226799	0.0472727	HC275	0.393942	0.751789	-0.0213672	MMC372	0.200744	0.766192	-0.0549179	MMC372	0.650656	0.916257	0.0150722	CIHD158	0.143379	0.464549	-0.0555099
Eggerthella sp. CAG:298_CAG01115	Eggerthella sp. CAG:298	Eggerthella	Eggerthellaceae	Eggerthellales	Coriobacteriia	Actinobacteria	Bacteria	1.54913	1.19423	0.648792	0.757688	0.88466	0.801928	0.588104	0.00123791	0.0127104	0.130057	HC275	0.147617	0.534214	-0.0987166	HC275	0.0761999	0.24152	-0.0906102	HC275	0.00025826	0.00575825	0.218713	HC275	0.227719	0.373482	0.0518387	HC275	0.0277497	0.25287	-0.0811309	MMC372	0.456905	0.919766	-0.0479834	MMC372	0.367497	0.786884	-0.0429149	MMC372	0.00273403	0.0602297	-0.169148
Desulfovibrio piger_CAG01122	Desulfovibrio piger	Desulfovibrio	Desulfovibrionaceae	Desulfovibrionales	Deltaproteobacteria	Proteobacteria	Bacteria	0.449114	0.662551	0.712077	0.979219	1.54091	0.689258	1.02573	0.218798	0.380677	-0.0283348	IHD372	0.303825	0.709899	0.0370053	ACS112	0.44121	0.634402	0.0209714	CIHD158	0.300201	0.543576	-0.0337896	HF102	0.365507	0.519204	-0.0211073	MMC269	0.803543	0.929814	0.00564365	IHD372	0.700817	0.946103	0.0148653	ACS112	0.947569	0.988608	-0.00187474	MMC372	0.752287	0.93907	0.0109315
Prevotella bivia_CAG01130	Prevotella bivia	Prevotella	Prevotellaceae	Bacteroidales	Bacteroidia	Bacteroidetes	Bacteria	0.0390072	0.016729	0.0264344	0.0295878	0.0143249	0.0250314	0.0487238	0.0714816	0.193718	0.0322832	HC275	0.254943	0.670472	-0.0362567	HC275	0.470812	0.650042	-0.0175093	HC275	0.0492346	0.178906	0.0534831	HC275	0.0835083	0.185038	0.0324675	HC275	0.749083	0.915657	-0.0046151	MMC372	0.739597	0.96108	-0.00828949	MMC372	0.595326	0.893521	0.0103018	CIHD158	0.212331	0.577066	-0.0262781
Sutterella sp. CAG:521_CAG01131	Sutterella sp. CAG:521	Sutterella	Sutterellaceae	Burkholderiales	Betaproteobacteria	Proteobacteria	Bacteria	0.575101	1.01563	0.692346	1.49327	0.552755	1.15728	2.76305	0.0123035	0.059586	-0.0554095	IHD372	0.938921	0.97557	-0.00224599	HC275	0.0298879	0.157027	0.0555417	CIHD158	0.00162509	0.0172758	-0.0992441	HF102	0.925894	0.954726	0.00169515	HC275	0.00896206	0.149025	0.0527784	IHD372	0.887889	0.985709	-0.00402519	MMC372	0.0272993	0.326249	0.0529569	CIHD158	0.00125956	0.045911	0.0958862
Clostridium sp. 2789STDY5834924_CAG01132	Clostridium sp. 2789STDY5834924	unclassified Clostridiales	unclassified Clostridiales	Clostridiales	Clostridia	Firmicutes	Bacteria	12.4209	7.89237	6.94051	8.44211	8.45338	7.94894	9.24252	0.000371	0.00491744	0.170909	HC275	0.129352	0.511136	-0.118717	HC275	0.00379907	0.0413734	-0.170984	HC275	0.00276458	0.0248812	0.210664	HC275	7.22354e-09	7.5228e-07	0.286521	HC275	0.341778	0.686246	0.0423498	IHD372	0.126445	0.729966	0.116053	ACS112	0.480902	0.830753	0.0395924	CIHD158	0.889638	0.974383	-0.00943942
Senegalimassilia anaerobia_CAG01133	Senegalimassilia anaerobia	Senegalimassilia	Coriobacteriaceae	Coriobacteriales	Coriobacteriia	Actinobacteria	Bacteria	1.19131	1.15569	1.01188	0.983674	1.2146	0.882223	0.973662	0.465916	0.61755	0.0327633	HC275	0.706079	0.917085	0.027861	ACS112	0.371881	0.584159	-0.0493898	HC275	0.431402	0.65656	0.051808	HC275	0.553351	0.688384	0.0274915	HC275	0.592481	0.848109	-0.0223778	MMC372	0.589574	0.924088	0.0386976	ACS112	0.454762	0.820561	-0.0394439	MMC372	0.51942	0.825496	-0.0410463
unclassified Clostridiales_CAG01135	unclassified Clostridiales	unclassified Clostridiales	unclassified Clostridiales	Clostridiales	Clostridia	Firmicutes	Bacteria	1.14796	1.27171	0.957246	1.09081	2.07707	0.971723	0.532602	0.149845	0.308196	0.0494569	HC275	0.865864	0.959317	0.00994652	ACS112	0.0465453	0.194895	-0.0833873	HC275	0.449938	0.674674	0.0391828	HC275	0.635942	0.742952	0.0173342	HC275	0.0513199	0.329574	-0.0636364	MMC372	0.942626	0.989412	-0.00422445	MMC372	0.0177093	0.290286	-0.0977095	MMC372	0.30068	0.689295	-0.0531348
unclassified Clostridiales_CAG01136	unclassified Clostridiales	unclassified Clostridiales	unclassified Clostridiales	Clostridiales	Clostridia	Firmicutes	Bacteria	0.332577	0.289134	0.133329	0.239669	0.367766	0.297768	0.0464893	0.264075	0.434868	0.0273747	HC275	0.594193	0.884014	0.0230481	ACS112	0.372118	0.584159	-0.0274969	HC275	0.0650869	0.209024	0.0656997	HC275	0.291514	0.447397	0.0268216	HC275	0.256898	0.620127	-0.0260538	MMC372	0.558138	0.924088	0.0245098	ACS112	0.375993	0.786884	-0.0261722	MMC372	0.0647225	0.33287	-0.0644926
unclassified Clostridiales_CAG01137	unclassified Clostridiales	unclassified Clostridiales	unclassified Clostridiales	Clostridiales	Clostridia	Firmicutes	Bacteria	0.790761	0.290895	0.444406	0.37932	0.24348	0.579637	0.154496	0.000396052	0.00497797	0.104518	HC275	0.0299282	0.310743	-0.113369	HC275	0.0133482	0.099336	-0.0949938	HC275	0.0147446	0.0808181	0.113381	HC275	0.000443502	0.00391583	0.107806	HC275	0.303225	0.651609	-0.02507	MMC372	0.423006	0.90965	-0.0341145	MMC372	0.606711	0.893521	-0.016223	MMC372	0.389256	0.755157	-0.0326726
Holdemanella biformis_CAG01141	Holdemanella biformis	Holdemanella	Erysipelotrichaceae	Erysipelotrichales	Erysipelotrichia	Firmicutes	Bacteria	1.66468	1.74767	2.20737	2.07373	1.87895	1.4652	3.22079	0.169076	0.332996	-0.0458326	IHD372	0.706556	0.917085	0.0195722	ACS112	0.454972	0.640299	0.0298381	CIHD158	0.0575589	0.196997	-0.0921348	HF102	0.570618	0.694458	-0.0187833	MMC269	0.230367	0.599097	0.0371623	IHD372	0.812535	0.98524	0.0121154	ACS112	0.576851	0.884448	0.0213461	CIHD158	0.079805	0.354734	0.0822448
unclassified Oscillibacter_CAG01146	unclassified Oscillibacter	Oscillibacter	Oscillospiraceae	Clostridiales	Clostridia	Firmicutes	Bacteria	2.94009	2.7227	2.96558	3.35252	2.77749	3.68268	3.25026	0.948014	0.969288	0.00310831	HC275	0.562755	0.86934	-0.0449198	HC275	0.532497	0.694437	0.0366127	CIHD158	0.601778	0.80054	0.0363228	HC275	0.716942	0.80656	0.0178264	HC275	0.917498	0.956875	-0.00458826	MMC372	0.597529	0.926805	-0.0398932	MMC372	0.548949	0.873763	0.0335412	CIHD158	0.55117	0.835363	-0.0401632
Clostridium sp. 28_17 & CAG:470_CAG01149	Clostridium sp. 28_17 & CAG:470	unclassified Clostridiales	unclassified Clostridiales	Clostridiales	Clostridia	Firmicutes	Bacteria	0.500334	0.72121	1.10314	0.763976	0.572881	1.19247	0.207052	0.0105884	0.0543586	0.0656106	HC275	0.286853	0.6904	-0.048984	HC275	0.0382023	0.176262	-0.0683437	HC275	0.0671876	0.211962	0.0738304	HC275	0.0213658	0.0745248	0.062365	HC275	0.242041	0.604274	-0.0257318	MMC372	0.810649	0.98524	-0.00948509	MMC372	0.306516	0.735034	-0.0288822	MMC372	0.340119	0.72439	-0.0329771
Clostridium sp. CAG:567_CAG01150	Clostridium sp. CAG:567	unclassified Clostridiales	unclassified Clostridiales	Clostridiales	Clostridia	Firmicutes	Bacteria	2.37679	1.94283	2.61749	1.90633	3.591	1.29737	1.61813	0.0139113	0.0641858	0.0666667	HC275	0.108147	0.4716	-0.0759358	HC275	0.0117439	0.092057	-0.0859776	HC275	0.522693	0.731369	0.027906	HC275	0.0155644	0.0583481	0.0683527	HC275	0.165225	0.521426	-0.0331732	MMC372	0.30774	0.853014	-0.0430416	MMC372	0.0858618	0.459592	-0.0520474	MMC372	0.891493	0.974383	0.0053287
Mycoplasma sp. CAG:472_CAG01151	Mycoplasma sp. CAG:472	Mycoplasma	Mycoplasmataceae	Mycoplasmatales	Mollicutes	Tenericutes	Bacteria	1.15743	1.05861	0.523583	0.821318	1.37638	0.53503	0.866863	0.00172808	0.0161509	0.0774077	HC275	0.0417232	0.330803	-0.089893	HC275	0.0536236	0.207595	-0.0636364	HC275	0.0207933	0.0997255	0.0904597	HC275	0.0304167	0.0943446	0.0582228	HC275	0.0576283	0.344353	-0.0404358	MMC372	0.160088	0.757158	-0.0536426	MMC372	0.360107	0.783637	-0.0260979	MMC372	0.111225	0.411598	-0.0538656
Clostridium sp. CAG:508_CAG01152	Clostridium sp. CAG:508	unclassified Clostridiales	unclassified Clostridiales	Clostridiales	Clostridia	Firmicutes	Bacteria	2.61001	1.80512	1.03801	1.37653	1.06392	1.46019	1.47815	0.0561895	0.164585	0.0634143	HC275	0.216236	0.610992	-0.0693583	HC275	0.0484269	0.199453	-0.0811706	HC275	0.56096	0.765805	0.0297446	HC275	0.127159	0.242034	0.0533151	HC275	0.432066	0.774143	-0.0235048	MMC372	0.585223	0.924088	-0.028256	MMC372	0.257799	0.693712	-0.0425252	MMC372	0.809778	0.957714	0.0113273
unclassified Firmicutes_CAG01153	unclassified Firmicutes	unclassified Firmicutes	unclassified Firmicutes	unclassified Firmicutes	unclassified Firmicutes	Firmicutes	Bacteria	0.777	0.29841	0.386193	0.668643	0.386041	0.504853	1.15325	0.100511	0.240238	-0.0474647	IHD372	0.126231	0.511136	0.0696257	ACS112	0.284111	0.508454	0.0365629	CIHD158	0.230136	0.463451	-0.0484168	HF102	0.352931	0.50647	0.0242242	HC275	0.00586816	0.12582	0.0705412	IHD372	0.0216353	0.611615	0.0942531	ACS112	0.0519602	0.409826	0.0593607	CIHD158	0.0512478	0.298877	0.0707652
Blautia sp. Marseille-P3087 / Ruminococcus sp. 2789STDY5608882_CAG01155	Blautia sp. Marseille-P3087 / Ruminococcus sp. 2789STDY5608882	Blautia	Lachnospiraceae	Clostridiales	Clostridia	Firmicutes	Bacteria	0.414492	0.502656	0.367466	0.689382	0.402032	0.492138	1.2325	0.247294	0.41443	0.049925	HC275	0.0915606	0.4716	-0.119626	HC275	0.506705	0.674065	0.0361146	CIHD158	0.0288727	0.128342	0.137814	HC275	0.565868	0.692655	0.025974	HC275	0.292987	0.639484	-0.0421798	MMC372	0.116027	0.729966	-0.108122	MMC372	0.41112	0.794977	0.0424323	CIHD158	0.0321754	0.215192	-0.130599
unclassified Lachnospiraceae_CAG01156	unclassified Lachnospiraceae	unclassified Lachnospiraceae	Lachnospiraceae	Clostridiales	Clostridia	Firmicutes	Bacteria	1.05384	0.929635	0.792142	1.28702	1.40018	1.35444	1.08996	0.311925	0.489017	-0.040096	IHD372	0.226897	0.624181	0.077754	ACS112	0.424592	0.61782	0.0386052	CIHD158	0.809466	0.906283	-0.0137692	HF102	0.885846	0.933211	0.00576897	HC275	0.217695	0.58698	0.0455159	IHD372	0.17382	0.757158	0.0853659	ACS112	0.346112	0.778752	0.0435832	CIHD158	0.742423	0.93476	0.0182394
Olsenella sp. Marseille-P2300_CAG02723	Olsenella sp. Marseille-P2300	Olsenella	Atopobiaceae	Coriobacteriales	Coriobacteriia	Actinobacteria	Bacteria	0.0619687	0.0325508	0.0266999	0.0482918	0.00264706	0.0448651	0.0887878	0.462568	0.615351	-0.0148215	IHD372	0.159336	0.534946	-0.0403209	HC275	0.391848	0.591423	0.0211706	CIHD158	0.125266	0.314894	-0.0465373	HF102	0.200789	0.3412	-0.0278332	MMC269	0.882673	0.942121	-0.00296046	MMC372	0.0690611	0.695584	-0.0589032	MMC372	0.887605	0.984778	0.00363812	CIHD158	0.363772	0.736639	0.0289577
unclassified Clostridiales_CAG01158	unclassified Clostridiales	unclassified Clostridiales	unclassified Clostridiales	Clostridiales	Clostridia	Firmicutes	Bacteria	0.498035	0.439844	0.269208	0.433018	0.241328	0.532923	0.415589	0.0133409	0.0627454	0.0830363	HC275	0.0131309	0.245447	-0.139786	HC275	0.156797	0.364029	-0.0608717	HC275	0.140586	0.341623	0.0760368	HC275	0.0468986	0.123873	0.0701846	HC275	0.254896	0.619397	-0.0339424	MMC372	0.0791594	0.695584	-0.0894309	MMC372	0.750965	0.965766	-0.0122508	MMC372	0.560046	0.838343	-0.0271307
Veillonella rogosae_CAG01159	Veillonella rogosae	Veillonella	Veillonellaceae	Veillonellales	Negativicutes	Firmicutes	Bacteria	0.743843	1.10156	0.501542	0.749322	0.273267	0.85993	0.931602	0.00292627	0.0246462	0.123528	HC275	0.0873967	0.47029	-0.119679	HC275	0.229535	0.453002	-0.0632628	HC275	0.000233898	0.00569983	0.225332	HC275	0.00227547	0.0127484	0.131319	HC275	0.089151	0.41661	-0.0644146	MMC372	0.403139	0.891874	-0.0551969	MMC372	0.907813	0.984778	-0.00567992	MMC372	0.00354211	0.0606806	-0.167809
unclassified Roseburia_CAG01162	unclassified Roseburia	Roseburia	Lachnospiraceae	Clostridiales	Clostridia	Firmicutes	Bacteria	1.57805	1.16212	0.565509	1.21871	1.13865	1.43672	0.922227	0.000150326	0.00296182	0.159712	HC275	0.0153271	0.272524	-0.17246	HC275	0.01684	0.114733	-0.127173	HC275	0.00131139	0.0154194	0.20335	HC275	0.0233419	0.0791452	0.1019	HC275	0.0150561	0.190509	-0.0937866	MMC372	0.128308	0.729966	-0.102463	MMC372	0.205146	0.644959	-0.0628875	MMC372	0.0208945	0.161028	-0.137846
unclassified Firmicutes_CAG01163	unclassified Firmicutes	unclassified Firmicutes	unclassified Firmicutes	unclassified Firmicutes	unclassified Firmicutes	Firmicutes	Bacteria	1.87492	2.3038	0.954142	1.07871	0.842305	0.610487	2.02744	0.0507561	0.15415	0.0470807	HC275	0.0317114	0.310743	-0.0872727	HC275	0.485823	0.661991	-0.0223661	HC275	0.123988	0.313845	0.0569152	HC275	0.801456	0.873336	0.00687628	HC275	0.0365726	0.278849	-0.0476983	MMC372	0.0301362	0.669316	-0.0872788	MMC372	0.449799	0.820561	-0.0232765	MMC372	0.113112	0.411598	-0.0575196
Clostridium sp. CAG:533_CAG01164	Clostridium sp. CAG:533	unclassified Clostridiales	unclassified Clostridiales	Clostridiales	Clostridia	Firmicutes	Bacteria	4.64465	2.48466	2.31454	4.48943	6.89644	3.89419	3.62684	0.179609	0.343505	0.0361476	HC275	0.744193	0.923582	-0.0151872	HC275	0.109153	0.287266	-0.0533001	HC275	0.56291	0.767031	0.0240245	HC275	0.0359404	0.105648	0.0568421	HC275	0.837319	0.933626	0.0047582	IHD372	0.523896	0.924088	0.0254264	ACS112	0.657349	0.918022	-0.0126592	MMC372	0.622867	0.867593	0.0175391
Bacteroides ovatus_CAG01165	Bacteroides ovatus	Bacteroides	Bacteroidaceae	Bacteroidales	Bacteroidia	Bacteroidetes	Bacteria	50.95	49.2218	62.4332	58.5864	44.8074	64.9474	58.6793	0.762095	0.838218	-0.0145815	IHD372	0.440706	0.794016	-0.0604278	HC275	0.139572	0.340295	0.087472	CIHD158	0.499229	0.713604	0.0476813	HC275	0.981785	0.991303	0.00114833	HC275	0.811717	0.931005	0.0106791	IHD372	0.404952	0.891874	-0.0635661	MMC372	0.139945	0.555497	0.0834169	CIHD158	0.447143	0.778885	-0.0519168
unclassified Clostridiales_CAG01169	unclassified Clostridiales	unclassified Clostridiales	unclassified Clostridiales	Clostridiales	Clostridia	Firmicutes	Bacteria	4.92426	3.81496	2.27781	2.89599	3.22568	2.85874	2.7052	0.054915	0.162736	0.0868647	HC275	0.0809421	0.46099	-0.129733	HC275	0.332826	0.552688	-0.0544707	HC275	0.10964	0.291707	0.107252	HC275	0.000218092	0.00224066	0.172085	HC275	0.727424	0.914245	0.0144356	IHD372	0.634114	0.933934	-0.0335565	MMC372	0.376828	0.786884	0.046386	CIHD158	0.983861	0.997604	-0.00130934
unclassified Clostridiales_CAG01170	unclassified Clostridiales	unclassified Clostridiales	unclassified Clostridiales	Clostridiales	Clostridia	Firmicutes	Bacteria	2.36476	1.48743	0.916481	1.148	0.868887	0.957026	1.67454	0.00391739	0.028275	0.0791719	HC275	0.0257482	0.310743	-0.10631	HC275	0.00987347	0.0836949	-0.0901619	HC275	0.361802	0.5982	0.0404086	HC275	0.0861548	0.188609	0.0515379	HC275	0.0543339	0.338542	-0.0471259	MMC372	0.0867225	0.695584	-0.0741272	MMC372	0.0645178	0.427685	-0.0582099	MMC372	0.836045	0.963076	-0.00831278
unclassified Clostridiales_CAG01173	unclassified Clostridiales	unclassified Clostridiales	unclassified Clostridiales	Clostridiales	Clostridia	Firmicutes	Bacteria	1.47478	1.18001	0.621577	0.908439	1.35504	0.886765	0.602774	0.0445353	0.141005	0.0571137	HC275	0.38686	0.775745	-0.0426738	HC275	0.146	0.351267	-0.0527024	HC275	0.0815095	0.237682	0.075383	HC275	0.23652	0.383162	0.0361449	HC275	0.146831	0.500187	-0.0375379	MMC372	0.609533	0.933934	-0.0235135	MMC372	0.320318	0.755703	-0.0332628	MMC372	0.170558	0.513902	-0.0552663
Firmicutes bacterium CAG:460_CAG01181	Firmicutes bacterium CAG:460	unclassified Firmicutes	unclassified Firmicutes	unclassified Firmicutes	unclassified Firmicutes	Firmicutes	Bacteria	2.74058	1.42398	0.820434	1.13736	0.811801	0.851696	1.85472	0.00462417	0.0309268	0.0721632	HC275	0.128578	0.511136	-0.0691979	HC275	0.0257576	0.146888	-0.0735243	HC275	0.0734738	0.220421	0.0721961	HC275	0.0128772	0.0510189	0.0673958	HC275	0.0978095	0.440143	-0.0369655	MMC372	0.408741	0.894811	-0.0332775	MMC372	0.189233	0.629764	-0.038126	MMC372	0.287726	0.677596	-0.0378795
unclassified Clostridiales_CAG01182	unclassified Clostridiales	unclassified Clostridiales	unclassified Clostridiales	Clostridiales	Clostridia	Firmicutes	Bacteria	1.19581	0.623649	0.235348	0.360396	0.290326	0.300519	0.512159	0.0774422	0.202349	0.0453285	HC275	0.10169	0.4716	-0.0706952	HC275	0.188397	0.413678	-0.0429888	HC275	0.456203	0.675286	0.0297855	HC275	0.00801895	0.0343871	0.0673958	HC275	0.850292	0.935019	-0.00415895	MMC372	0.406543	0.89268	-0.0306074	MMC372	0.958163	0.988608	-0.00148495	MMC372	0.733565	0.930033	0.0116623
unclassified Clostridiales_CAG01183	unclassified Clostridiales	unclassified Clostridiales	unclassified Clostridiales	Clostridiales	Clostridia	Firmicutes	Bacteria	1.43616	1.04872	0.896454	1.15376	1.05999	1.06155	1.37668	0.159593	0.320504	0.0612661	HC275	0.380643	0.775745	-0.0629947	HC275	0.126396	0.318833	-0.082142	HC275	0.691569	0.845116	0.0256997	HC275	0.00130673	0.00835618	0.141928	HC275	0.555671	0.838684	0.0233617	IHD372	0.728738	0.957207	0.0234338	ACS112	0.969945	0.988608	0.00189331	CIHD158	0.333691	0.72399	0.0585244
unclassified Proteobacteria_CAG01186	unclassified Proteobacteria	unclassified Proteobacteria	unclassified Proteobacteria	unclassified Proteobacteria	unclassified Proteobacteria	Proteobacteria	Bacteria	0.859329	1.01645	0.429788	1.4211	2.67737	0.999722	1.15251	0.207397	0.373315	-0.0250945	IHD372	0.0272998	0.310743	0.0718717	ACS112	0.389739	0.58946	0.0200747	CIHD158	0.926752	0.96868	0.00241062	HC275	0.326415	0.479751	-0.0196582	MMC269	0.897164	0.946406	0.00259376	IHD372	0.152149	0.742147	0.0507732	ACS112	0.896522	0.984778	-0.00326688	MMC372	0.401201	0.763644	-0.0246034
Firmicutes bacterium CAG:321_CAG01188	Firmicutes bacterium CAG:321	unclassified Firmicutes	unclassified Firmicutes	unclassified Firmicutes	unclassified Firmicutes	Firmicutes	Bacteria	9.08619	5.72089	3.17965	5.78308	11.0981	4.2989	4.15688	0.410098	0.573823	0.0334473	HC275	0.502011	0.827978	-0.0447059	HC275	0.404141	0.596038	-0.0416936	HC275	0.85125	0.928984	0.0113177	HC275	0.0264918	0.0866033	0.0911278	HC275	0.827301	0.932533	0.00814797	IHD372	0.956436	0.990878	-0.00350709	MMC372	0.990841	0.997021	-0.000556855	MMC372	0.583281	0.844925	0.0313328
Methanobrevibacter smithii 2_CAG01189	Methanobrevibacter smithii 2	Methanobrevibacter	Methanobacteriaceae	Methanobacteriales	Methanobacteria	Euryarchaeota	Archaea	0.259758	0.215096	0.183088	0.152174	0.125402	0.0932097	0.269356	0.421963	0.584811	0.020162	HC275	0.56434	0.86934	-0.0240642	HC275	0.548553	0.707779	-0.0188792	HC275	0.607028	0.801242	0.019285	HC275	0.703226	0.793579	0.0101025	HC275	0.521261	0.819386	-0.0149454	MMC372	0.645084	0.936161	-0.0185717	MMC372	0.649714	0.916257	-0.0135501	MMC372	0.688035	0.903063	-0.0144636
Butyricimonas virosa_CAG01190	Butyricimonas virosa	Butyricimonas	Odoribacteraceae	Bacteroidales	Bacteroidia	Bacteroidetes	Bacteria	5.93064	5.89923	4.64555	7.25931	5.86577	7.33134	8.2059	0.631086	0.755438	0.0223222	HC275	0.42845	0.789187	-0.0602674	HC275	0.802462	0.883678	-0.014396	HC275	0.926828	0.96868	0.00633299	HC275	0.897125	0.942369	0.00627478	HC275	0.464568	0.787867	-0.0317243	MMC372	0.356338	0.877219	-0.0685477	MMC372	0.659961	0.91807	-0.0242046	MMC372	0.811056	0.957714	-0.0159252
unclassified Flavonifractor_CAG01192	unclassified Flavonifractor	Flavonifractor	unclassified Clostridiales	Clostridiales	Clostridia	Firmicutes	Bacteria	0.222521	0.519914	0.385399	0.398143	0.0415437	0.492928	0.515113	0.276224	0.447638	-0.0219622	IHD372	0.446863	0.798438	-0.0218182	HC275	0.0451589	0.194798	0.0520797	CIHD158	0.826254	0.911254	-0.00600613	HF102	0.0345935	0.102384	-0.0476555	MMC269	0.488597	0.79329	-0.0146324	MMC372	0.101691	0.729966	-0.0580265	MMC372	0.602496	0.893521	0.0147195	CIHD158	0.35882	0.735115	-0.0296276
Clostridium sp. L2-50_CAG01194	Clostridium sp. L2-50	unclassified Clostridiales	unclassified Clostridiales	Clostridiales	Clostridia	Firmicutes	Bacteria	2.2948	2.71084	1.64976	1.64427	2.51868	1.29134	1.55515	0.484791	0.632223	0.0213261	HC275	0.823308	0.942824	0.0115508	ACS112	0.392871	0.591742	-0.0322291	HC275	0.528435	0.73517	0.0285598	HC275	0.649074	0.754665	0.0145455	HC275	0.284822	0.638504	-0.0308746	MMC372	0.963168	0.990878	0.0023912	ACS112	0.252865	0.68783	-0.0419869	MMC372	0.394847	0.756713	-0.0380622
unclassified Collinsella_CAG01196	unclassified Collinsella	Collinsella	Coriobacteriaceae	Coriobacteriales	Coriobacteriia	Actinobacteria	Bacteria	0.0163635	0.0197571	0.0224078	0.0375698	0.0115479	0.0364207	0.0593367	0.10981	0.255342	-0.029595	IHD372	0.79161	0.935306	0.0068984	ACS112	0.234601	0.457284	0.02533	CIHD158	0.0418921	0.159892	-0.0539326	HF102	0.204115	0.345244	-0.023404	MMC269	0.594491	0.848109	0.00990099	IHD372	0.655627	0.939003	-0.0134704	MMC372	0.811309	0.976386	0.0054943	CIHD158	0.225029	0.600902	0.0349868
Allisonella histaminiformans_CAG01197	Allisonella histaminiformans	Allisonella	Veillonellaceae	Veillonellales	Negativicutes	Firmicutes	Bacteria	0.723548	1.42729	1.57437	1.83877	1.85007	1.80294	1.88891	5.65673e-06	0.000317212	-0.176934	IHD372	0.00223399	0.125275	0.181497	ACS112	0.000187179	0.00649779	0.172503	CIHD158	0.000826632	0.0113404	-0.180715	HF102	8.874e-06	0.00018006	-0.178127	MMC269	0.267679	0.625856	0.0425555	IHD372	0.490834	0.919766	0.0447154	ACS112	0.425995	0.802455	0.0383116	CIHD158	0.410304	0.763722	0.047867
Clostridium sp. 26_22_CAG01198	Clostridium sp. 26_22	unclassified Clostridiales	unclassified Clostridiales	Clostridiales	Clostridia	Firmicutes	Bacteria	1.96458	1.26242	0.444846	1.77851	2.102	1.56469	1.88212	0.126178	0.27376	0.0568737	HC275	0.286077	0.6904	-0.0659358	HC275	0.0935327	0.264215	-0.0772105	HC275	0.768458	0.880827	0.0165884	HC275	0.000730361	0.00537811	0.123609	HC275	0.285831	0.638504	0.0344075	IHD372	0.65056	0.936449	0.0243504	ACS112	0.695751	0.943987	0.0156291	CIHD158	0.136615	0.448269	0.0728967
unclassified Clostridiales_CAG01200	unclassified Clostridiales	unclassified Clostridiales	unclassified Clostridiales	Clostridiales	Clostridia	Firmicutes	Bacteria	0.317608	0.404016	0.360027	0.239337	0.160814	0.300318	0.199295	0.607747	0.739137	0.0182778	HC275	0.791388	0.935306	-0.015615	HC275	0.913328	0.94442	-0.00483188	HC275	0.418083	0.65091	0.0423698	HC275	0.403136	0.550349	0.0303213	HC275	0.71087	0.908641	-0.0121728	MMC372	0.88693	0.985709	-0.00805037	MMC372	0.996795	0.997382	-0.000185618	MMC372	0.483536	0.797505	-0.0349868
Bacteroides cellulosilyticus_CAG01202	Bacteroides cellulosilyticus	Bacteroides	Bacteroidaceae	Bacteroidales	Bacteroidia	Bacteroidetes	Bacteria	48.5259	42.6656	36.5487	39.5706	18.9891	42.0487	51.2306	0.0208299	0.0848323	0.110159	HC275	0.0130571	0.245447	-0.192834	HC275	0.410825	0.602598	-0.0483686	HC275	0.0338928	0.14149	0.148355	HC275	0.115209	0.228311	0.0778127	HC275	0.156119	0.502698	-0.0629925	MMC372	0.0629065	0.695584	-0.140921	MMC372	0.905014	0.984778	0.00671938	CIHD158	0.0822137	0.354734	-0.11781
Streptococcus mutans_CAG01203	Streptococcus mutans	Streptococcus	Streptococcaceae	Lactobacillales	Bacilli	Firmicutes	Bacteria	0.00638405	0.0137879	0.0164714	0.134775	0.0726115	0.188458	0.0942066	7.95153e-05	0.00199885	-0.0835644	IHD372	3.78718e-05	0.00690213	0.12139	ACS112	0.00155321	0.0260038	0.0706849	CIHD158	0.00248742	0.0235497	-0.0757916	HF102	0.149923	0.272916	-0.023404	MMC269	0.000617338	0.0427027	0.0684841	IHD372	0.000573506	0.418086	0.105771	ACS112	0.0135349	0.286612	0.0557597	CIHD158	0.0209844	0.161028	0.060869
Phascolarctobacterium succinatutens_CAG01205	Phascolarctobacterium succinatutens	Phascolarctobacterium	Acidaminococcaceae	Acidaminococcales	Negativicutes	Firmicutes	Bacteria	6.61005	7.41159	12.2574	7.47801	7.21307	6.89332	8.6396	0.256536	0.426001	-0.0425923	IHD372	0.845058	0.947029	-0.0115508	HC275	0.204821	0.429553	0.0583811	CIHD158	0.284797	0.524133	-0.0580592	HF102	0.0122502	0.0488001	-0.100643	MMC269	0.395068	0.751971	-0.0312592	MMC372	0.165143	0.757158	-0.0871194	MMC372	0.7476	0.965766	-0.0151093	MMC372	0.79076	0.957581	-0.0150726
Clostridium sp. CAG:628_CAG01206	Clostridium sp. CAG:628	unclassified Clostridiales	unclassified Clostridiales	Clostridiales	Clostridia	Firmicutes	Bacteria	1.51515	0.929385	0.923067	2.40023	0.940687	3.04161	2.46323	0.440941	0.595271	0.0211581	HC275	0.315797	0.719426	-0.0452406	HC275	0.928986	0.956733	-0.00313823	HC275	0.427741	0.656252	0.0323187	HC275	0.0295943	0.0925932	0.0580725	HC275	0.789941	0.924592	0.00649333	IHD372	0.65255	0.936449	-0.0183325	MMC372	0.421895	0.801337	0.0251142	CIHD158	0.890217	0.974383	-0.00508511
unclassified Oscillibacter_CAG01207	unclassified Oscillibacter	Oscillibacter	Oscillospiraceae	Clostridiales	Clostridia	Firmicutes	Bacteria	6.41013	5.27936	5.78189	5.33953	5.8675	5.74719	4.26739	0.0281199	0.104058	0.105275	HC275	0.950392	0.977247	0.00491979	ACS112	0.201385	0.426773	-0.0754421	HC275	0.000687506	0.0106636	0.238407	HC275	0.00480518	0.0225998	0.139576	HC275	0.721048	0.914163	-0.0159024	MMC372	0.214392	0.789498	0.0943727	ACS112	0.798159	0.976386	0.0143854	CIHD158	0.0269347	0.198337	-0.149843
Coprococcus catus_CAG01208	Coprococcus catus	Coprococcus	Lachnospiraceae	Clostridiales	Clostridia	Firmicutes	Bacteria	4.18744	4.09394	3.13746	4.35485	3.1178	4.73132	4.68242	0.892352	0.938708	0.00651665	HC275	0.0670052	0.419286	-0.143369	HC275	0.394307	0.59268	0.0503861	CIHD158	0.947263	0.96868	-0.00469867	HF102	0.0305423	0.0943446	0.107314	HC275	0.136961	0.496737	0.0664985	IHD372	0.502917	0.921171	-0.0510521	MMC372	0.0331379	0.366023	0.120151	CIHD158	0.316155	0.705982	0.0682988
unclassified Lachnospiraceae_CAG01214	unclassified Lachnospiraceae	unclassified Lachnospiraceae	Lachnospiraceae	Clostridiales	Clostridia	Firmicutes	Bacteria	8.99	6.84625	6.15539	7.83799	9.01477	7.86636	6.89236	0.00471778	0.031266	0.13595	HC275	0.726598	0.923582	-0.0274332	HC275	0.0750868	0.240766	-0.105355	HC275	0.000135303	0.00419211	0.26905	HC275	1.19025e-07	6.67454e-06	0.26298	HC275	0.396899	0.753487	0.0379046	IHD372	0.0379974	0.680925	0.158178	ACS112	0.227679	0.654632	0.0680848	CIHD158	0.128831	0.434805	-0.103499
unclassified Clostridiales_CAG01215	unclassified Clostridiales	unclassified Clostridiales	unclassified Clostridiales	Clostridiales	Clostridia	Firmicutes	Bacteria	0.259876	0.214092	0.19883	0.286791	0.233835	0.21199	0.449961	0.603609	0.738153	0.0222622	HC275	0.408808	0.77963	-0.057861	HC275	0.567799	0.724779	-0.0301868	HC275	0.778021	0.886909	-0.0179367	HF102	0.12229	0.237494	0.0678879	HC275	0.515354	0.814952	0.0255708	IHD372	0.883381	0.985709	-0.00980392	MMC372	0.718067	0.954878	0.0178565	CIHD158	0.27739	0.669594	0.0652538
unclassified Clostridiales_CAG01217	unclassified Clostridiales	unclassified Clostridiales	unclassified Clostridiales	Clostridiales	Clostridia	Firmicutes	Bacteria	0.206629	0.160326	0.109839	0.203227	0.296691	0.166196	0.192566	0.829501	0.886731	-0.00524452	IHD372	0.460428	0.806769	0.0296257	ACS112	0.929173	0.956733	-0.0026401	HC275	0.990717	0.996183	0.000449438	HC275	0.313951	0.471897	0.023486	HC275	0.14212	0.499292	0.0307405	IHD372	0.11755	0.729966	0.0539614	ACS112	0.352897	0.783486	0.0235178	CIHD158	0.410671	0.763722	0.024847
Phascolarctobacterium succinatutens_CAG01220	Phascolarctobacterium succinatutens	Phascolarctobacterium	Acidaminococcaceae	Acidaminococcales	Negativicutes	Firmicutes	Bacteria	3.28609	4.51905	4.74896	5.03086	4.06847	5.74033	4.6023	0.0918085	0.222354	-0.0634263	IHD372	0.929742	0.973497	0.00524064	ACS112	0.0788937	0.242299	0.0808966	CIHD158	0.145879	0.350975	-0.0792237	HF102	0.00643794	0.0286174	-0.109009	MMC269	0.729891	0.914245	-0.0126557	MMC372	0.262527	0.825214	-0.0698231	MMC372	0.906811	0.984778	0.00547574	CIHD158	0.982354	0.997604	0.00127889
Blautia sp. Marseille-P3087 / Ruminococcus sp. 2789STDY5608882_CAG01222	Blautia sp. Marseille-P3087 / Ruminococcus sp. 2789STDY5608882	Blautia	Lachnospiraceae	Clostridiales	Clostridia	Firmicutes	Bacteria	2.15265	2.06831	1.76606	2.5416	1.93698	2.01526	3.867	0.395172	0.563758	0.0409001	HC275	0.11297	0.473305	-0.124118	HC275	0.879526	0.926553	0.00899128	CIHD158	0.401462	0.638542	0.0591624	HC275	0.0411853	0.114596	0.101394	HC275	0.432203	0.774143	0.0351499	IHD372	0.560905	0.924088	-0.0443568	MMC372	0.135542	0.551448	0.0842707	CIHD158	0.82261	0.962804	0.0153162
unclassified Firmicutes_CAG01223	unclassified Firmicutes	unclassified Firmicutes	unclassified Firmicutes	unclassified Firmicutes	unclassified Firmicutes	Firmicutes	Bacteria	1.11745	1.17516	0.874146	1.45917	1.54829	1.49687	1.32922	0.586072	0.722921	-0.0236304	IHD372	0.405551	0.778017	0.0591979	ACS112	0.907191	0.942083	0.00622665	CIHD158	0.695569	0.845116	-0.0250051	HF102	0.0536866	0.134758	0.0844293	HC275	0.101712	0.444001	0.0647992	IHD372	0.137127	0.729966	0.0998326	ACS112	0.334034	0.775512	0.0478153	CIHD158	0.27195	0.663049	0.0658932
unclassified Firmicutes_CAG01225	unclassified Firmicutes	unclassified Firmicutes	unclassified Firmicutes	unclassified Firmicutes	unclassified Firmicutes	Firmicutes	Bacteria	5.17975	5.79323	5.0666	6.97014	8.51741	6.4947	6.56789	0.222815	0.381988	-0.0515692	IHD372	0.0612297	0.406273	0.129786	ACS112	0.558021	0.717561	0.0302864	CIHD158	0.663039	0.82903	-0.0267211	HF102	0.486555	0.630015	-0.0303349	MMC269	0.725512	0.914245	0.0139794	IHD372	0.192563	0.762926	0.0892715	ACS112	0.899457	0.984778	-0.00634815	MMC372	0.866323	0.973105	-0.0102007
unclassified_CAG01227	unclassified	unclassified	unclassified	unclassified	unclassified	unclassified	unclassified	0.159039	0.121102	0.236517	0.278021	0.273349	0.406565	0.0707198	0.40084	0.567402	0.0245425	HC275	0.449303	0.799127	0.0381818	ACS112	0.36195	0.582475	-0.0328269	HC275	0.170255	0.387158	0.0588764	HC275	0.280354	0.43437	0.0324265	HC275	0.943786	0.973154	0.0018514	IHD372	0.154496	0.742147	0.065479	ACS112	0.830475	0.97702	-0.00699781	MMC372	0.410454	0.763722	-0.0322463
unclassified Lachnoclostridium_CAG01228	unclassified Lachnoclostridium	Lachnoclostridium	Lachnospiraceae	Clostridiales	Clostridia	Firmicutes	Bacteria	6.87237	6.07844	5.67195	6.49386	5.52747	8.1745	4.47521	0.000353338	0.00477153	0.171125	HC275	0.242569	0.649099	-0.0914439	HC275	0.0271151	0.150892	-0.130361	HC275	2.08441e-05	0.00104438	0.298876	HC275	0.0042966	0.0206067	0.141463	HC275	0.0588278	0.34585	-0.0840824	MMC372	0.925234	0.988595	0.0071736	ACS112	0.400349	0.786884	-0.0472584	MMC372	0.00158131	0.0530499	-0.214214
Clostridiales bacterium 1_7_47FAA & VE202-28_CAG01230	Clostridiales bacterium 1_7_47FAA & VE202-28	unclassified Clostridiales	unclassified Clostridiales	Clostridiales	Clostridia	Firmicutes	Bacteria	0.17	0.189	0.206823	0.467255	0.276391	0.620808	0.361188	0.985874	0.992273	-0.000612061	IHD372	0.814192	0.942136	0.0131551	ACS112	0.69469	0.810286	-0.0162391	HC275	0.709919	0.856839	-0.0186721	HF102	0.0941852	0.201352	0.0556391	HC275	0.18361	0.552212	0.0400422	IHD372	0.289526	0.847649	0.0534035	ACS112	0.521049	0.851104	0.0237963	CIHD158	0.2113	0.577066	0.0564843
unclassified Blautia_CAG01235	unclassified Blautia	Blautia	Lachnospiraceae	Clostridiales	Clostridia	Firmicutes	Bacteria	0.516533	0.761915	0.519591	0.56844	0.763286	0.607781	0.355031	0.76882	0.841546	-0.0117252	IHD372	0.825038	0.942824	-0.0142246	HC275	0.130427	0.32451	0.0755666	CIHD158	0.196122	0.428062	0.0731767	HC275	0.177332	0.311506	-0.0567054	MMC269	0.116329	0.475345	-0.0605865	MMC372	0.17224	0.757158	-0.0907461	MMC372	0.911189	0.985544	0.00556855	CIHD158	0.0127651	0.123555	-0.146067
unclassified Clostridiales_CAG01236	unclassified Clostridiales	unclassified Clostridiales	unclassified Clostridiales	Clostridiales	Clostridia	Firmicutes	Bacteria	0.896201	0.545458	0.439393	1.05366	0.330922	1.44997	0.955747	0.363499	0.531044	-0.0287189	IHD372	0.747103	0.923582	-0.0159358	HC275	0.104543	0.278146	0.0641096	CIHD158	0.915361	0.96868	-0.00478039	HF102	0.19678	0.335954	0.0385509	HC275	0.0931154	0.426925	0.0481007	IHD372	0.951247	0.989412	0.00286944	ACS112	0.0209059	0.298831	0.0839737	CIHD158	0.568355	0.840433	0.0238117
unclassified Oscillibacter_CAG01237	unclassified Oscillibacter	Oscillibacter	Oscillospiraceae	Clostridiales	Clostridia	Firmicutes	Bacteria	2.49113	2.47419	1.40277	1.86873	1.58698	2.24012	1.47474	0.012636	0.0602515	0.106883	HC275	0.326228	0.730297	-0.0705348	HC275	0.158797	0.366988	-0.0754172	HC275	0.00324489	0.0278297	0.186272	HC275	0.396241	0.545018	0.0386056	HC275	0.00134186	0.0554237	-0.129563	MMC372	0.176186	0.757158	-0.0956082	MMC372	0.056505	0.415913	-0.0986376	MMC372	0.000922337	0.042024	-0.206236
butyrate-producing bacterium SS3/4 - Clostridium sp. CAG:81_CAG01238	butyrate-producing bacterium SS3/4 - Clostridium sp. CAG:81	unclassified Clostridiales	unclassified Clostridiales	Clostridiales	Clostridia	Firmicutes	Bacteria	11.5211	11.0774	14.4402	10.4935	10.1089	11.7521	8.72254	0.366577	0.532876	0.0434443	HC275	0.778942	0.932767	0.0220321	ACS112	0.863981	0.915468	0.0101619	CIHD158	0.0100692	0.0587404	0.18141	HC275	0.35963	0.514908	0.0455229	HC275	0.764511	0.915657	-0.013416	MMC372	0.52131	0.924088	0.0489399	ACS112	0.473803	0.82435	0.0404648	CIHD158	0.0284456	0.206428	-0.149447
Blautia sp. 2789STDY5608796 & sp. 2789STDY5608848_CAG01239	Blautia sp. 2789STDY5608796 & sp. 2789STDY5608848	Blautia	Lachnospiraceae	Clostridiales	Clostridia	Firmicutes	Bacteria	1.64942	0.998221	0.800102	1.09314	1.1996	0.971934	1.21064	0.000189799	0.00321776	0.171557	HC275	0.126726	0.511136	-0.115936	HC275	0.000745573	0.015986	-0.192329	HC275	0.00789006	0.0495849	0.17998	HC275	6.8291e-06	0.000150861	0.213616	HC275	0.472939	0.787867	-0.0303022	MMC372	0.691109	0.94348	0.028814	ACS112	0.434129	0.813574	-0.0418569	MMC372	0.37934	0.748329	-0.0565147
Parabacteroides gordonii_CAG01240	Parabacteroides gordonii	Parabacteroides	Tannerellaceae	Bacteroidales	Bacteroidia	Bacteroidetes	Bacteria	0.0804277	0.136848	0.324232	0.75269	0.190289	1.39512	0.128516	0.179999	0.343505	-0.0259586	IHD372	0.32503	0.730297	0.0290374	ACS112	0.160979	0.368885	0.0327024	CIHD158	0.627663	0.813947	-0.0125434	HF102	0.0426579	0.117794	-0.0429665	MMC269	0.966139	0.983681	-0.000849678	MMC372	0.960676	0.990878	0.00171369	ACS112	0.815492	0.976386	0.00592122	CIHD158	0.640386	0.879174	-0.0139155
Clostridium sp. CAG:433_CAG01241	Clostridium sp. CAG:433	unclassified Clostridiales	unclassified Clostridiales	Clostridiales	Clostridia	Firmicutes	Bacteria	1.83092	1.12195	0.274358	1.06043	0.950268	1.1553	0.988988	0.000248255	0.0039343	0.130033	HC275	0.54326	0.85354	-0.0383957	HC275	3.04338e-05	0.00184886	-0.183512	HC275	0.0421478	0.16003	0.112319	HC275	0.000303073	0.00292324	0.13378	HC275	0.226413	0.593724	-0.0369029	MMC372	0.298178	0.848877	0.05707	ACS112	0.0161195	0.286612	-0.0908045	MMC372	0.671603	0.896104	-0.0202795
unclassified Firmicutes_CAG01242	unclassified Firmicutes	unclassified Firmicutes	unclassified Firmicutes	unclassified Firmicutes	unclassified Firmicutes	Firmicutes	Bacteria	0.1816	0.0782627	0.0583618	0.0927861	0.186354	0.0683023	0.0614603	0.0644539	0.181168	0.0460486	HC275	0.712524	0.917085	-0.0163102	HC275	0.205054	0.429553	-0.0406476	HC275	0.0381107	0.150177	0.0776302	HC275	0.00350369	0.0174944	0.0715789	HC275	0.841391	0.935019	0.0040874	IHD372	0.352225	0.877219	0.0329986	ACS112	0.705866	0.949402	0.00980065	CIHD158	0.357585	0.735115	-0.0273743
Parabacteroides merdae_CAG01244	Parabacteroides merdae	Parabacteroides	Tannerellaceae	Bacteroidales	Bacteroidia	Bacteroidetes	Bacteria	1.93333	2.64512	2.61583	2.94953	1.78823	4.30006	1.62133	0.0192351	0.0796729	-0.080132	IHD372	0.267681	0.676612	0.0582888	ACS112	0.00168576	0.0267157	0.132727	CIHD158	0.820105	0.908596	-0.0105414	HF102	0.0479195	0.125007	-0.0688859	MMC269	0.478587	0.789344	0.0236568	IHD372	0.92476	0.988595	-0.00534035	MMC372	0.0604407	0.427685	0.0802799	CIHD158	0.340285	0.72439	-0.0470753
unclassified Clostridiales_CAG01245	unclassified Clostridiales	unclassified Clostridiales	unclassified Clostridiales	Clostridiales	Clostridia	Firmicutes	Bacteria	1.09348	0.821131	0.850116	1.13925	0.945198	1.13066	1.3016	0.998335	0.998335	-0.000108011	IHD372	0.827754	0.943299	-0.0163636	HC275	0.574932	0.730184	-0.0316314	HC275	0.339684	0.579243	-0.06476	HF102	0.00323881	0.0165111	0.137252	HC275	0.0249477	0.236763	0.0945379	IHD372	0.242127	0.825214	0.0832935	ACS112	0.252779	0.68783	0.0602331	CIHD158	0.0128809	0.123555	0.159404
Catenibacterium mitsuokai_CAG01252	Catenibacterium mitsuokai	Catenibacterium	Erysipelotrichaceae	Erysipelotrichales	Erysipelotrichia	Firmicutes	Bacteria	0.321725	0.657869	0.501835	0.456852	0.292294	0.640922	0.280624	0.173807	0.337258	-0.030423	IHD372	0.129317	0.511136	0.0535829	ACS112	0.128242	0.322373	0.0413948	CIHD158	0.85747	0.932978	0.00527068	HC275	0.413505	0.559267	-0.0180178	MMC269	0.415159	0.771051	0.0173603	IHD372	0.266519	0.825214	0.039933	ACS112	0.291169	0.724444	0.0283254	CIHD158	0.554155	0.835363	-0.017874
Eubacterium sp. CAG:274_CAG01253	Eubacterium sp. CAG:274	Eubacterium	Eubacteriaceae	Clostridiales	Clostridia	Firmicutes	Bacteria	2.62409	3.40743	2.75386	1.76899	1.50936	1.97066	1.63654	0.030483	0.108401	0.0872727	HC275	0.277133	0.690051	-0.0734225	HC275	0.091217	0.262835	-0.0849315	HC275	0.0917112	0.258137	0.101696	HC275	0.905664	0.946753	-0.00511278	MMC269	0.024622	0.236763	-0.0843328	MMC372	0.271583	0.828384	-0.0718954	MMC372	0.0901434	0.465615	-0.0811152	MMC372	0.0881166	0.366394	-0.0991139
unclassified Firmicutes_CAG01254	unclassified Firmicutes	unclassified Firmicutes	unclassified Firmicutes	unclassified Firmicutes	unclassified Firmicutes	Firmicutes	Bacteria	0.570398	0.650768	0.321217	0.626601	0.315954	0.735083	0.68599	0.234499	0.395717	0.0409601	HC275	0.0990057	0.4716	-0.0934759	HC275	0.380534	0.58783	-0.0377086	HC275	0.906668	0.968628	0.00616956	HC275	0.493287	0.634226	0.024771	HC275	0.237879	0.60235	-0.0377436	MMC372	0.107645	0.729966	-0.0882353	MMC372	0.39137	0.786884	-0.0349705	MMC372	0.941347	0.990248	-0.00371487
Clostridium sp. CAG:594_CAG01258	Clostridium sp. CAG:594	unclassified Clostridiales	unclassified Clostridiales	Clostridiales	Clostridia	Firmicutes	Bacteria	1.04518	0.609049	0.315729	0.86826	1.01615	1.03728	0.478001	0.535429	0.680013	0.0178218	HC275	0.575183	0.877215	-0.0265241	HC275	0.826312	0.896401	-0.0079203	HC275	0.519981	0.728973	0.0274157	HC275	0.314844	0.472266	0.029501	HC275	0.671985	0.891555	0.0108491	IHD372	0.972575	0.990878	0.00151443	ACS112	0.524205	0.851104	0.0206408	CIHD158	0.960926	0.996825	0.00191833
unclassified Clostridiales_CAG01261	unclassified Clostridiales	unclassified Clostridiales	unclassified Clostridiales	Clostridiales	Clostridia	Firmicutes	Bacteria	0.770308	0.262675	0.107237	0.295179	0.355017	0.322195	0.205144	0.00239644	0.0210482	0.0974857	HC275	0.0800021	0.46099	-0.0976471	HC275	0.025121	0.146377	-0.0921046	HC275	0.0322433	0.138267	0.10619	HC275	7.02921e-05	0.000985441	0.128148	HC275	0.831933	0.932533	0.00555421	IHD372	0.890523	0.985709	0.00613741	ACS112	0.751708	0.965766	0.0104689	CIHD158	0.940913	0.990248	-0.00295363
Ruminococcus faecis_CAG01262	Ruminococcus faecis	Ruminococcus	Ruminococcaceae	Clostridiales	Clostridia	Firmicutes	Bacteria	0.162711	0.657838	0.333991	0.49223	0.251724	0.456572	0.734481	0.84263	0.897035	-0.00609661	IHD372	0.879337	0.961364	0.00764706	ACS112	0.723348	0.828821	0.0134496	CIHD158	0.873339	0.942091	0.00715015	HC275	0.137133	0.25621	-0.0496241	MMC269	0.272513	0.630674	-0.0328244	MMC372	0.5414	0.924088	-0.0319225	MMC372	0.507327	0.843603	-0.0254668	MMC372	0.325023	0.709406	-0.0455833
Clostridium bolteae_CAG01263	Clostridium bolteae	Lachnoclostridium	Lachnospiraceae	Clostridiales	Clostridia	Firmicutes	Bacteria	0.458338	1.84226	1.31983	1.12019	0.377923	1.13114	1.66935	1.45716e-05	0.00070818	-0.188623	IHD372	0.714698	0.91728	0.024492	ACS112	0.000149391	0.00544531	0.199601	CIHD158	2.3599e-06	0.000172037	-0.296016	HF102	8.88074e-08	5.39505e-06	-0.241586	MMC269	0.549079	0.835581	0.0249984	IHD372	0.0497476	0.695584	-0.137255	MMC372	0.522547	0.851104	0.0335969	CIHD158	0.0343634	0.222658	0.134862
Clostridium clostridioforme 1_CAG01264	Clostridium clostridioforme 1	Lachnoclostridium	Lachnospiraceae	Clostridiales	Clostridia	Firmicutes	Bacteria	0.0850429	0.333946	0.268078	0.120906	0.0809731	0.110373	0.168696	0.00779474	0.0433768	-0.0641224	IHD372	0.652483	0.901441	0.0147059	ACS112	0.150736	0.357336	0.0379577	CIHD158	4.76268e-05	0.00182736	-0.144801	HF102	2.93861e-05	0.000510059	-0.11486	MMC269	0.747787	0.915657	-0.00832685	MMC372	0.180322	0.757887	-0.0579866	MMC372	0.280942	0.718619	-0.0344508	MMC372	0.0822596	0.354734	0.0724704
Eisenbergiella tayi_CAG01268	Eisenbergiella tayi	Eisenbergiella	Lachnospiraceae	Clostridiales	Clostridia	Firmicutes	Bacteria	0.0648446	0.107463	0.129541	0.374222	0.0678091	0.30552	0.721039	0.0061855	0.0369609	-0.0819802	IHD372	0.0847575	0.47029	0.0777005	ACS112	0.0805292	0.243592	0.0601245	CIHD158	0.00411201	0.0312256	-0.121103	HF102	0.224504	0.370279	-0.0347779	MMC269	0.0237001	0.236763	0.0637795	IHD372	0.197108	0.766192	0.0589032	ACS112	0.214418	0.649052	0.0420611	CIHD158	0.0139883	0.129082	0.103133
unclassified_CAG01270	unclassified	unclassified	unclassified	unclassified	unclassified	unclassified	unclassified	0.602378	0.595474	0.314182	0.222973	0.321345	0.183235	0.212999	0.111714	0.257774	0.0588659	HC275	0.666831	0.90525	-0.026738	HC275	0.0908103	0.262701	-0.0773599	HC275	0.337141	0.579243	0.0530746	HC275	0.0799923	0.17901	0.0663021	HC275	0.605553	0.850206	-0.0173245	MMC372	0.803281	0.98524	0.0144269	ACS112	0.410614	0.794977	-0.0346735	MMC372	0.798582	0.957714	-0.0131238
Adlercreutzia equolifaciens_CAG01272	Adlercreutzia equolifaciens	Adlercreutzia	Eggerthellaceae	Eggerthellales	Coriobacteriia	Actinobacteria	Bacteria	3.55404	3.06493	2.97806	3.00121	2.61435	3.24566	2.8958	0.0861784	0.215151	0.0822682	HC275	0.333574	0.730297	-0.075615	HC275	0.764206	0.85577	-0.0177335	HC275	0.00592447	0.0399902	0.193218	HC275	0.0892804	0.193599	0.0840738	HC275	0.811977	0.931005	-0.0105986	MMC372	0.981146	0.990878	0.00183325	ACS112	0.35977	0.783637	0.0514905	CIHD158	0.071774	0.34691	-0.121951
unclassified Pseudoflavonifractor_CAG01274	unclassified Pseudoflavonifractor	Pseudoflavonifractor	unclassified Clostridiales	Clostridiales	Clostridia	Firmicutes	Bacteria	0.178559	0.181972	0.194185	0.152724	0.288926	0.0814211	0.16563	0.0659178	0.182382	-0.0510891	IHD372	0.0291304	0.310743	0.0963102	ACS112	0.742288	0.841345	-0.0100374	HC275	0.00447663	0.0326346	-0.116813	HF102	0.594885	0.708613	0.0134108	HC275	0.0616117	0.359319	0.0478593	IHD372	0.0294201	0.669316	0.092659	ACS112	0.672012	0.926081	-0.0124179	MMC372	0.00405529	0.0606806	0.112512
unclassified Blautia_CAG01276	unclassified Blautia	Blautia	Lachnospiraceae	Clostridiales	Clostridia	Firmicutes	Bacteria	0.0583227	0.216414	0.439578	0.195006	0.0260402	0.213792	0.293284	0.0201388	0.0824784	-0.0569457	IHD372	0.828136	0.943299	-0.00727273	HC275	0.246687	0.471719	0.0315318	CIHD158	6.50511e-05	0.0022582	-0.147702	HF102	0.00016	0.0018225	-0.104511	MMC269	0.545684	0.83397	-0.0158756	MMC372	0.0663529	0.695584	-0.0807429	MMC372	0.213034	0.649052	-0.0406133	MMC372	0.0823642	0.354734	0.0742669
unclassified Clostridiales_CAG01277	unclassified Clostridiales	unclassified Clostridiales	unclassified Clostridiales	Clostridiales	Clostridia	Firmicutes	Bacteria	2.5829	1.24725	0.668412	1.45687	1.46997	1.83198	0.831523	0.102986	0.244024	0.0554575	HC275	0.286956	0.6904	-0.0609626	HC275	0.0663878	0.225981	-0.0769116	HC275	0.759306	0.880804	0.0160572	HC275	0.000313711	0.00297007	0.119781	HC275	0.152769	0.501661	0.0406415	IHD372	0.44803	0.919766	0.0356289	ACS112	0.633641	0.907749	0.0164458	CIHD158	0.0516998	0.29912	0.0841631
unclassified Clostridiales_CAG01281	unclassified Clostridiales	unclassified Clostridiales	unclassified Clostridiales	Clostridiales	Clostridia	Firmicutes	Bacteria	0.429726	0.314585	0.386885	0.429521	0.498039	0.395427	0.4331	0.0608842	0.173377	-0.0747075	IHD372	0.993827	0.997487	-0.000534759	HC275	0.0960617	0.264215	0.0808468	CIHD158	0.035732	0.145523	-0.122125	HF102	0.371148	0.523333	0.0348325	HC275	0.00413593	0.0942216	0.104537	IHD372	0.664484	0.94348	0.0257453	ACS112	0.0138366	0.286612	0.111631	CIHD158	0.00526624	0.069172	0.153101
Bacteroides plebeius_CAG01282	Bacteroides plebeius	Bacteroides	Bacteroidaceae	Bacteroidales	Bacteroidia	Bacteroidetes	Bacteria	10.824	9.86528	8.45534	9.80099	5.86628	5.93916	19.1424	0.725309	0.815747	-0.0124452	IHD372	0.746017	0.923582	-0.0183957	HC275	0.670492	0.801292	0.0185305	CIHD158	0.615966	0.80908	-0.0260266	HF102	0.580052	0.696954	-0.0205605	MMC269	0.576637	0.848109	-0.0190239	MMC372	0.374837	0.877219	-0.0518093	MMC372	0.792306	0.976386	-0.0114341	MMC372	0.903291	0.9761	-0.0064249
unclassified Blautia_CAG01284	unclassified Blautia	Blautia	Lachnospiraceae	Clostridiales	Clostridia	Firmicutes	Bacteria	0.991763	0.708909	0.529989	0.737876	0.313611	1.23908	0.239843	5.55368e-05	0.00157839	0.143858	HC275	0.0188044	0.274912	-0.146203	HC275	0.00484908	0.049097	-0.128418	HC275	0.00245478	0.0235465	0.167395	HC275	0.000486381	0.00412293	0.131374	HC275	0.0564581	0.342983	-0.0594507	MMC372	0.292773	0.84885	-0.0579468	MMC372	0.223924	0.654632	-0.0487434	MMC372	0.109054	0.409796	-0.0781645
unclassified Butyricicoccus_CAG01285	unclassified Butyricicoccus	Butyricicoccus	Clostridiaceae	Clostridiales	Clostridia	Firmicutes	Bacteria	0.274275	0.380023	0.112682	0.391745	0.553633	0.291922	0.431808	0.333029	0.502649	-0.0278308	IHD372	0.0157055	0.272603	0.11615	ACS112	0.678144	0.803137	0.0142964	CIHD158	0.659629	0.827658	0.0174464	HC275	0.545349	0.681921	-0.0176487	MMC269	0.603897	0.850206	0.0140868	IHD372	0.0326759	0.669316	0.101546	ACS112	0.99428	0.997021	0.000259866	CIHD158	0.449839	0.778885	-0.0300539
unclassified Ruminococcaceae_CAG01287	unclassified Ruminococcaceae	unclassified Ruminococcaceae	Ruminococcaceae	Clostridiales	Clostridia	Firmicutes	Bacteria	1.19887	0.877385	0.671659	0.68484	0.535225	0.493877	1.11242	0.218586	0.380677	0.0425203	HC275	0.902906	0.965532	0.00716578	ACS112	0.0311597	0.158611	-0.0894645	HC275	0.94742	0.96868	0.00347293	HC275	0.151245	0.272916	0.0506904	HC275	0.77015	0.916336	-0.00916758	MMC372	0.419602	0.904999	0.0439184	ACS112	0.135983	0.551448	-0.0572447	MMC372	0.547264	0.835363	0.0291404
[truncated: 48 more rows]
[truncated: 9 more columns]

## Sheet: ST6
Supplementary Table 6 : Description of the gut microbial functional variation (KEGG and GMM pathways) of the study population.
[truncated: 777 more rows]
[truncated: 2 more columns]

[truncated: 12 more sheets: ST7, ST8, ST9, ST10, ST11, ST12, ST13, ST14, ST15, ST16, ST17, ST18]
